# Supplementary material for: Effect of Air Drying on the Metabolic Profile of Fresh Wild and Artificial Cordyceps sinensis
Source: Foods. 2023 Dec 21;13(1):48. doi: 10.3390/foods13010048 (PMC10778509; doi:10.3390/foods13010048)
Supplement: Supplementary file 1 [file foods-13-00048-s001.zip]

Archive with 3 entries (3 files):
- Figure S1. Multivariate statistical analysis of four samples.jpg
- Figure S2. Kegg pathway-lysine biosynthesis.jpg
- Supplementary Table.xlsx
