# Supplementary material for: Effect of Air Drying on the Metabolic Profile of Fresh Wild and Artificial Cordyceps sinensis
Source: Foods. 2023 Dec 21;13(1):48. doi: 10.3390/foods13010048 (PMC10778509; doi:10.3390/foods13010048)
Supplement: Supplementary file 1 [file foods-13-00048-s001.zip › Supplementary Table.xlsx]

## Sheet: Table S1
Table S1. Detailed information of metabolites detected in ADCs, AFCs, WDCs, and WFCs.
Compounds	Superclass	Class	Subclass	ADC-1	ADC-2	ADC-3	ADC-4	ADC-5	ADC-6	AFC-1	AFC-2	AFC-3	AFC-4	AFC-5	AFC-6	WDC-1	WDC-2	WDC-3	WDC-4	WDC-5	WDC-6	WFC-1	WFC-2	WFC-3	WFC-4	WFC-5	WFC-6	QC-1	QC-2	QC-3
α-L-Asp-L-Lys	Organic acids and derivatives	Carboxylic acids and derivatives	Amino acids, peptides, and analogues	23190.4	20749.8	25074.9	20370.6	28040.8	26488.5	12603	34251.6	17168.6	33734.9	34676.3	7279.86	21262.8	28605.4	21992.8	21293	25613.6	22778.3	19791.8	21002	4768.97	20149	22288.7	26913.2	28197.3	28200.8	27202
γ-glu-cys	Organic acids and derivatives	Carboxylic acids and derivatives	Amino acids, peptides, and analogues	37541.2	45885.8	45491.3	44127.7	42239.8	45423	22467	20523.2	19973	30398.4	31247	26586.1	30068.5	38123.8	32349.9	28524.8	34315.9	31565.7	14665.9	14539.7	15400.6	14429.9	14960.3	15619.2	26945.6	27394.1	26948
β-cyano-l-alanine	Organic acids and derivatives	Carboxylic acids and derivatives	Amino acids, peptides, and analogues	92186.9	82292.6	65538.3	92449.2	74139.5	76110.5	4348.28	7016.71	5553.72	4819.28	4228.55	7174.14	7948.45	9502.65	9097.6	8648.01	6792.95	8137.28	4323.9	4867.88	4078.91	3664.98	4010.76	3715.33	5452.78	5457.36	2139
2-Furoylglycine	Organic acids and derivatives	Carboxylic acids and derivatives	Amino acids, peptides, and analogues	101552	1.18616e+06	117247	604268	523820	83428.5	43144.9	44175.2	42677.4	42967.9	40943.1	40956.1	52733.2	56900.4	56078.2	55442.9	66355.5	54880.2	46313.3	38420	47757.9	50715	44636.2	52141.9	49405.4	49399.6	54126.4
3-amino-3-(4-hydroxyphenyl)propionate	Organic acids and derivatives	Carboxylic acids and derivatives	Amino acids, peptides, and analogues	30844.4	32094.6	19069.8	34844.1	37852.9	35196.5	2752.7	2391.51	513.298	2376.89	2815.05	3328.16	56716.2	54137.3	52276.5	50775.5	37139.2	52665.4	4052.31	3501.74	2588.76	658.732	4374.84	3737.04	18429.8	18422.3	19212
4-hydroxy-l-glutamic acid	Organic acids and derivatives	Carboxylic acids and derivatives	Amino acids, peptides, and analogues	223317	219877	242332	253668	233321	257319	119051	173585	139311	162902	140760	169509	225455	259147	212299	208800	233125	206399	8530.09	154648	154587	120468	141592	140941	217104	206395	206312
4-acetamidobutanoate	Organic acids and derivatives	Carboxylic acids and derivatives	Amino acids, peptides, and analogues	98055.2	97926.7	94035.2	99337.8	94161	96297.3	86683.8	101341	96728.5	94298.4	92819.8	97507	63735.5	63173.2	30168.4	68434	78528.8	54677.5	37451.8	27234.4	32500.2	26349.8	43337.4	28085.6	76071.6	76108	74842.7
Acetyl-dl-leucine	Organic acids and derivatives	Carboxylic acids and derivatives	Amino acids, peptides, and analogues	13754.2	9100.14	11938.8	8324.44	10180.5	12263.5	1762.54	1695.9	4195.68	4119.47	1003.05	4452.51	2922.46	5566.33	2860.27	4195.83	7146.85	6768.71	2840.4	2897.86	2836.04	3027.06	2909.14	3254.02	4561.17	5767.26	5765.11
Actinonin	Organic acids and derivatives	Carboxylic acids and derivatives	Amino acids, peptides, and analogues	600952	685863	609443	815899	467768	453021	1686.85	2693.66	3991.24	4204.79	1435.04	5905.53	35648.1	53244.7	18665.5	9615.9	60548.5	17388.3	80685.7	84583.6	86356.3	63242.3	82587.3	80898.4	11791.4	11801.1	11298.1
Adouetine x	Organic acids and derivatives	Carboxylic acids and derivatives	Amino acids, peptides, and analogues	1595.07	2422.59	1794.77	2590.18	2472.99	2197.81	1348.89	780.789	899.691	345.156	335.628	1148.27	3282.86	3378.87	2676.52	3086.64	2861.23	3254.34	5363	3924.49	4022.21	4320.96	2928.66	3967.13	1177.23	1476.79	1484.1
Ala-Ala	Organic acids and derivatives	Carboxylic acids and derivatives	Amino acids, peptides, and analogues	43635.5	43000.8	40815.7	45234.4	39445.6	50307.9	66175.6	71920.4	76827	67553.2	63708.4	88958.2	71568	67699.7	63977.3	72082.8	63075.7	74569.2	20887.9	26704	29605.8	18663	18806.4	31781.4	49177.8	51930.2	48964.7
Ala-Ala-Ala	Organic acids and derivatives	Carboxylic acids and derivatives	Amino acids, peptides, and analogues	17065.2	19292.5	19293	25855.5	17450.9	17350.7	31509.1	33637.3	30269.4	34873	33457.6	34054.3	36266.7	36072.3	34360.4	33012.7	37602.2	38168.4	6454.81	7316.39	7644.05	7418.18	6185.02	6969.35	18627.6	18421.3	18428
Ala-Trp	Organic acids and derivatives	Carboxylic acids and derivatives	Amino acids, peptides, and analogues	4179.71	1132.39	1694.53	1690.54	1072.08	1171.43	449.208	3686.01	7486.41	3505.24	4588.26	2583.51	4348.42	2482.77	1476.46	2920.67	11170.6	8574.56	5979.36	1212.02	2029.22	3667.8	6658.47	2273.39	1428.42	1672.36	2648.46
Alanine	Organic acids and derivatives	Carboxylic acids and derivatives	Amino acids, peptides, and analogues	792302	816373	797209	809879	791639	823010	1.10088e+06	1.23204e+06	1.11198e+06	1.07244e+06	1.13201e+06	1.18907e+06	1.03619e+06	1.16136e+06	983863	939738	1.09932e+06	1.02647e+06	736193	710682	708280	742752	694689	689264	952180	945966	952164
Allantoic acid	Organic acids and derivatives	Carboxylic acids and derivatives	Amino acids, peptides, and analogues	11623.2	12623	11552	16160.2	16814.2	17645.3	13385.8	13481.3	12676.5	12315.1	11914.4	14255.5	20983	23877.4	21818	22499.5	21299	23361.9	10246	9648.6	6372.81	9125.84	6363.2	16796.7	18630.1	18858	18631.8
Arg-Asn	Organic acids and derivatives	Carboxylic acids and derivatives	Amino acids, peptides, and analogues	5105.68	12241.5	8282.67	6610.33	10613.4	11938.8	8828.05	9356.72	9685.83	9581.79	10488.8	9313.11	12130.9	3535.49	12628.2	12503.2	21330.1	7837.16	12426.9	12707.9	14230.5	13363.1	13004.2	14713.4	10484.1	8473.1	10525.8
Arg-asp	Organic acids and derivatives	Carboxylic acids and derivatives	Amino acids, peptides, and analogues	16371.3	15086.4	16705.6	17163.6	1042.64	721.052	6163.89	6275.6	7326.17	2924.43	7649.46	5971	12146.5	14951	11773.2	12111.6	12776.3	12810.2	12675.1	11700.8	11726.9	11956.9	13535.2	11389	4165.8	4310.25	4097.76
Arg-cys	Organic acids and derivatives	Carboxylic acids and derivatives	Amino acids, peptides, and analogues	334529	353689	340360	332467	333289	338670	603847	608707	558719	569432	612578	613634	2.09986e+06	2.25887e+06	2.12748e+06	2.06584e+06	2.19714e+06	2.07957e+06	502046	525532	523317	502375	521270	535012	934302	929375	929373
Arg-his	Organic acids and derivatives	Carboxylic acids and derivatives	Amino acids, peptides, and analogues	233659	266958	134431	257949	251180	290558	46871.5	107434	101102	93459.8	109385	106326	157620	165268	158004	152199	96409.3	154203	69043.7	70739.1	89766	48439	80004.2	74017.2	171808	180069	171808
Arg-phe	Organic acids and derivatives	Carboxylic acids and derivatives	Amino acids, peptides, and analogues	2634.44	1349.66	3117.91	4233.98	2581.64	3171.91	64767.3	63086	57210.9	62005.8	64794.4	63565.8	3364.19	3385.43	3164.95	3099.47	3249.92	2223.56	19773.6	18295	25810.2	23897.5	24688.1	23943.8	22645.1	23236.9	23234.2
Arg-Pro	Organic acids and derivatives	Carboxylic acids and derivatives	Amino acids, peptides, and analogues	36070.3	34224.3	38304.2	34769.5	33736.2	37395	71902.1	79434.1	68319.1	73153.2	79341.8	75958.9	97169.9	108931	110623	106399	123100	108049	11368.7	10021.6	12309.7	12404.3	10691.5	11900.1	60852.7	60233.6	60233.3
Arg-Thr	Organic acids and derivatives	Carboxylic acids and derivatives	Amino acids, peptides, and analogues	10625.8	5578.23	11323.3	10028	9572.64	12729.3	6865.13	6545.14	10546	8305.76	10495.2	5359.87	7432.14	5011.41	7795.06	9444.04	5922.98	9537.13	3135.42	4187.85	3904.72	939.379	761.346	4169.72	7411.48	7988.85	7649.44
Arg-Val	Organic acids and derivatives	Carboxylic acids and derivatives	Amino acids, peptides, and analogues	19686.9	21494.1	17434.3	20278.2	20916.5	15426.7	23772.3	18366.7	15562.6	26993.2	23251.4	23525	57425.4	61860	60948.8	58485.4	61416.7	66088.2	36703	39644	41824.8	38869.7	36145.5	37831.7	39982.2	41410.2	39986.9
Asn-Asp	Organic acids and derivatives	Carboxylic acids and derivatives	Amino acids, peptides, and analogues	5769.78	6502.97	4898.18	5281.02	561.934	6371.01	18573.8	19864	16820.2	20065	19451.3	20918.8	12163	5879.94	9107.92	9039.35	5443.98	10169.9	46299.8	46162.4	49240.6	47911.1	52470.8	50076.1	24194.2	24194.7	24338.8
Asn-Gln	Organic acids and derivatives	Carboxylic acids and derivatives	Amino acids, peptides, and analogues	12356.6	15442.1	16568.4	17040.7	16730.6	16903.5	18454.1	1829.21	2387.67	20009.4	20592	2213.35	9766.61	13565.3	12310.5	10351.4	14378	12671.7	11047.7	13056	12575.9	12977	11818.8	12413.1	6468.97	6014.15	6012.31
Asn-Gly	Organic acids and derivatives	Carboxylic acids and derivatives	Amino acids, peptides, and analogues	477927	482225	491483	460767	490358	514092	169833	197818	165877	175188	179713	186681	947409	1.06756e+06	17900.1	961021	1.05867e+06	955415	316772	19136.5	17430.1	17822	16836.3	16434.6	70931.6	71050.2	71049.5
Asn-His	Organic acids and derivatives	Carboxylic acids and derivatives	Amino acids, peptides, and analogues	128499	108175	116917	129107	99475.3	106766	13996.5	16707.9	14552.9	22224.2	20218.5	26171.4	180853	265375	166353	186502	236096	187890	7742.34	10670.5	9041.47	11047.6	10290.2	11747.8	44591.8	43292.4	43264.2
Asn-Met	Organic acids and derivatives	Carboxylic acids and derivatives	Amino acids, peptides, and analogues	16768.2	17240	17672.8	17699.6	14935.4	19031.4	249333	263207	241608	241340	260254	255531	12639	9682.04	17422.5	13481.3	22026.6	17457	275539	285343	284904	286588	293808	285560	127105	125532	125562
Asn-Phe	Organic acids and derivatives	Carboxylic acids and derivatives	Amino acids, peptides, and analogues	8625.54	10295.8	7658.35	8238.66	8441.29	8680.31	4224.88	3910.09	3794.29	4222.2	4032.69	4405.65	30404.6	26611	29273.4	28339.2	31851.2	27006.3	8024.36	8011.23	4722.72	2920.86	10017.5	8535.35	11497	11492	12133
Asn-Ser	Organic acids and derivatives	Carboxylic acids and derivatives	Amino acids, peptides, and analogues	31446.9	29425.6	22680.4	33593.3	30949.2	18453	39873.7	39745.1	39808.2	41194.3	39306.9	27178.8	37813.7	65498.2	42161.8	58262.6	37872.2	39448.6	35547	34748.1	40743.1	34876.3	39419.3	24877.9	31574.8	27777	27713.6
Asn-Thr	Organic acids and derivatives	Carboxylic acids and derivatives	Amino acids, peptides, and analogues	109961	113206	114653	114576	104744	113331	45255	23893.6	39645	37980.8	43747.3	41364.4	94340.8	95823.4	95275.7	95428.5	88709.1	78412.5	17620.9	19232.8	20131.2	21605.4	21426.1	20910.4	76636	75915.4	75907.7
Asn-Trp	Organic acids and derivatives	Carboxylic acids and derivatives	Amino acids, peptides, and analogues	106172	100734	106811	100160	101734	104744	11039.2	12437.7	14684.5	11750.3	15776.4	13584.5	95405.2	97898.2	97846.4	97874.5	97240.6	95919.8	5875.44	4650.93	6329.64	5323.72	4303.57	6976.47	62093.7	61545.6	62097.1
Asn-Tyr	Organic acids and derivatives	Carboxylic acids and derivatives	Amino acids, peptides, and analogues	15570.9	17855.6	22933.7	17334.3	15541.2	17418.6	9825.29	12644.9	12162.7	9229.39	12968.6	14629.9	19231	11539.8	17072.8	16245.6	17852.9	16942.6	10069.8	12158.8	11160.2	10646.6	11323.1	12386	15921.3	15921.1	16170.7
Asn-Val	Organic acids and derivatives	Carboxylic acids and derivatives	Amino acids, peptides, and analogues	25244.3	27223	25582.1	22623.8	31748.1	19503.5	17535.1	31331.6	25233	26329.8	35831.2	21662	49472.7	62101.3	80420.3	79059.6	64439.8	86415	21980.9	28439.3	26399	28404.9	21259	28228.3	33052.5	33051.8	33241.4
Asp-Asn	Organic acids and derivatives	Carboxylic acids and derivatives	Amino acids, peptides, and analogues	61020.3	84560.3	62488.8	74486.4	78237.2	66963.3	59722	59675.2	60428	70757.2	69316.3	73856.9	98682.1	76538.7	76095.5	77842.7	87280	82515.2	58627.5	72806.2	64896.7	81639.4	61292	60542.4	84583.2	82485.9	82155.7
Asp-Cys	Organic acids and derivatives	Carboxylic acids and derivatives	Amino acids, peptides, and analogues	8940.64	10958.7	9661	5972.97	7750.55	11535.7	12258.6	10908.6	18644.2	14626.4	19466.1	7111.85	9734.49	8084.3	8228.58	8221.12	9168.43	11462.9	10439.6	5363.21	9867.7	8550.98	10563.5	10208.7	23568.3	23579.2	22833.6
Asp-Met	Organic acids and derivatives	Carboxylic acids and derivatives	Amino acids, peptides, and analogues	3037.85	8429.05	5875.9	4148.49	5645.17	5765.21	6697.91	6660.54	2078.12	4360.5	5307.93	4831.25	3717.66	4919.27	5363.08	9771.37	4025.59	9674.07	9268.29	5710.52	7263.03	7172.17	5375.76	6479.39	7435.49	6834.03	6832.16
Asp-Ser	Organic acids and derivatives	Carboxylic acids and derivatives	Amino acids, peptides, and analogues	67815.8	71190.6	74292.5	68053	75578.8	70438.3	64771.4	67574.4	63396.2	66575.2	64008.7	69751.9	62516.2	70524.3	63100.6	62343.5	66459.4	63704.8	30191.9	31880.7	32422.5	29305	30892.9	32469.5	64884.7	64718.9	64884.6
Asp-Thr	Organic acids and derivatives	Carboxylic acids and derivatives	Amino acids, peptides, and analogues	99094.3	106911	104135	100262	106873	107223	67749.8	71343.1	68630.4	67626.6	72603.9	73111.2	134353	139081	138434	139409	137351	137030	86252	88760.4	86903.9	88130.3	89464.9	92496.1	115668	115681	113975
Asp-Tyr	Organic acids and derivatives	Carboxylic acids and derivatives	Amino acids, peptides, and analogues	25309.5	28520.1	23357.5	23861.6	21730.5	19567.7	101989	86520.8	96626.9	93857.9	104375	102825	32724.3	34576	28795.4	36835.9	28762.8	28226.9	389527	410859	447389	395595	431444	439594	159464	156777	156776
Asparagine	Organic acids and derivatives	Carboxylic acids and derivatives	Amino acids, peptides, and analogues	548061	595585	576633	559153	681861	694779	465647	448448	450730	465906	472260	432134	806481	819007	838564	788852	848462	810219	492517	505163	543634	563297	551731	548322	707671	697353	697392
Aspartame	Organic acids and derivatives	Carboxylic acids and derivatives	Amino acids, peptides, and analogues	175096	187218	170404	175051	173515	175862	63694.4	69184.5	63715.4	58521.1	66006.4	65213.4	99840	112313	107267	100264	114284	101978	20240.1	21875.4	23606.8	17622.5	19337.5	23737.5	87739.1	87482	87739
Aspartic acid	Organic acids and derivatives	Carboxylic acids and derivatives	Amino acids, peptides, and analogues	3.49511e+06	3.55573e+06	3.42138e+06	3.46797e+06	3.55324e+06	3.70576e+06	328434	315133	323832	323354	343424	326725	1.31234e+06	1.43156e+06	1.29108e+06	1.2536e+06	1.34534e+06	1.33282e+06	652119	670862	656302	643566	642344	648231	1.41732e+06	1.40585e+06	1.4058e+06
Batimastat	Organic acids and derivatives	Carboxylic acids and derivatives	Amino acids, peptides, and analogues	28669.3	31809.2	36660.9	26834.5	31138.1	23898.8	24679.3	21554.5	21538.3	24890.4	28930.6	27839.7	107586	132252	118908	113802	113362	108741	6048.58	10132.1	3826.16	5188.34	5444.72	5116.01	31833.2	32429.4	32585.8
Benazepril	Organic acids and derivatives	Carboxylic acids and derivatives	Amino acids, peptides, and analogues	299273	350869	328933	296050	301187	293801	293600	342631	284032	338684	333686	339492	332861	355169	339487	334313	392126	330576	159178	166313	144906	163603	147483	179186	317650	319803	317641
Benserazide	Organic acids and derivatives	Carboxylic acids and derivatives	Amino acids, peptides, and analogues	79010.3	188078	98107	96444	100647	98895.4	86457.4	100233	89631.2	84570.2	78153.5	85891.7	264229	237758	262097	259752	228560	264205	59596	71512.7	73312.6	59661.3	57342.6	60427.6	175683	173622	173603
Blasticidin s	Organic acids and derivatives	Carboxylic acids and derivatives	Amino acids, peptides, and analogues	84228.5	72831.1	76683.2	77040.8	72933.4	72070.3	44431.2	52548.8	47737.7	56354.6	55944.2	71869.8	55153	65579.5	50736.2	55336.4	57628.6	51217.6	29928.9	32935.3	36909.9	36499.2	33711.3	35415.8	73029.4	73055.6	69987.5
Canavanine	Organic acids and derivatives	Carboxylic acids and derivatives	Amino acids, peptides, and analogues	6011.03	4469.42	4681.96	6344.86	5424.76	5108.63	761.644	1755.78	503.738	1694.33	1388.87	2173.49	23461.4	25048.9	24167.9	20302.4	24615.8	22916.2	2703	1470.46	2953.01	754.261	1265.58	713.597	5699.33	5744.03	5774.56
Captopril	Organic acids and derivatives	Carboxylic acids and derivatives	Amino acids, peptides, and analogues	44902	48321.1	37188.3	41576.4	38458.2	42649.3	96646.6	98170.1	93714.6	94442.9	97204.6	106220	171979	190166	182084	178651	6463.22	175421	38058.9	13875.5	15141.9	8892.68	40605.2	40157.1	106478	38754.1	106913
Captopril disulfide	Organic acids and derivatives	Carboxylic acids and derivatives	Amino acids, peptides, and analogues	29000.8	29662.8	20625.8	27230.2	29008.5	20455.9	22902.6	12458.1	9884.18	26933.6	11351.6	11056.5	17902.6	21202.7	19354.6	19376.1	31073.9	19506.4	6163.17	3885.4	8192.98	5688.88	5621.37	6457	18749.8	18704.5	20006.4
Cefaclor	Organic acids and derivatives	Carboxylic acids and derivatives	Amino acids, peptides, and analogues	21680.5	3318.9	20488.9	21946.2	26804	19531	43043.5	47427.1	39559.9	45966.9	39140.1	48234.7	27596.9	24967.4	30291.9	19170.2	25445.8	16935.8	30896.4	30985	30702.4	16130.6	31288.8	32984.8	42767.7	41084.5	41081.7
Cefamandole	Organic acids and derivatives	Carboxylic acids and derivatives	Amino acids, peptides, and analogues	6753	4090.65	6632.73	6094.7	6482.6	6522.85	8019.3	7707.17	6228.43	7101.01	9392.16	8803.66	12377.7	10887.3	13566.2	12388.7	12227.1	13116.6	11989.8	10160	8200.4	10530.9	10457.5	10775.7	11935.8	11707.8	11708
Cilastatin	Organic acids and derivatives	Carboxylic acids and derivatives	Amino acids, peptides, and analogues	75461.6	81310.2	78814.9	74866.5	80100.2	81416.4	15382.2	13733	10790.3	15165.5	18202.7	15170.8	63706.5	72119.4	70244	70572.3	64642.8	66412.8	17770.1	15583.8	24942.4	19507	16228.1	15071	52955.4	52818.9	52347.3
Cinnamoylglycine	Organic acids and derivatives	Carboxylic acids and derivatives	Amino acids, peptides, and analogues	3752.49	2158.35	1049.25	2995.43	3013.06	1026.31	3910.22	2470.52	3566.44	2491.46	3622.21	1942.15	48125.8	49249.6	62836.3	52581.5	45517.4	47490.9	3304.05	3149.13	3188.42	3486.25	870.794	2806.62	18427.8	18479.7	17241.2
cis-4-Hydroxy-D-proline	Organic acids and derivatives	Carboxylic acids and derivatives	Amino acids, peptides, and analogues	237247	244532	231102	237184	230540	242266	292977	305856	286478	293449	299256	298892	662528	707769	625208	602885	676032	663505	73466	72059	68207.7	68876.7	70949.6	73118	344678	344229	344678
Citiolone	Organic acids and derivatives	Carboxylic acids and derivatives	Amino acids, peptides, and analogues	75206.3	71066.7	62597.9	80488.4	68975.6	70886.6	4498.01	3206.8	5498.1	3767.72	4101.38	2519.77	3976.74	2191.61	4726.51	3583.23	3647.28	4276.52	4838.53	5422.46	4000.5	5968.42	5525.36	4683.49	2800.13	2888.5	2799.34
Clavulanic acid	Organic acids and derivatives	Carboxylic acids and derivatives	Amino acids, peptides, and analogues	65449.5	72824.9	74516.1	71311.7	71941.1	71765.5	4488.93	12038.4	12642.4	10244.9	8724.15	11538.9	5474.46	2282.88	6030.83	3579.57	4492.48	6884.16	10355	10298.3	10513.2	11481.4	10562.4	11703.3	27583.5	27691.5	28028.3
Creatine	Organic acids and derivatives	Carboxylic acids and derivatives	Amino acids, peptides, and analogues	10202.8	7323.31	7550.9	4441.82	9097.04	6640.81	41164.2	38300.2	44279	40462.8	35993.2	38078.5	16630.6	12962	14835.6	17129.9	11925.4	17403.2	22526.7	25864	28666.7	27044	15408.8	23321.4	26773.1	26773.4	25874.8
Cys-Asn	Organic acids and derivatives	Carboxylic acids and derivatives	Amino acids, peptides, and analogues	368895	388687	434371	352418	363154	393134	117301	131757	123567	126444	130505	127747	179066	215139	180544	189824	216147	188252	72886.1	74293.3	79459.5	78628.5	66750.4	74806.1	279961	277248	277222
Cys-Cys	Organic acids and derivatives	Carboxylic acids and derivatives	Amino acids, peptides, and analogues	5114.94	8179.31	10924.7	9082.32	7906.13	7031.18	6187.5	9082.48	9135.37	7593.67	7759.75	7311.22	8831.35	2324.05	6800.07	8238.51	9198.18	8031.15	5170.93	5717.59	5850.67	5088.75	5785.53	4663.64	6585.84	7952.59	7892.41
Cysteinylglycine	Organic acids and derivatives	Carboxylic acids and derivatives	Amino acids, peptides, and analogues	2642.6	2337.95	2398.19	2631.07	2051.06	1834.46	9002.57	8482.11	8582.88	8948.52	8046.87	9957.1	910.509	2396.65	2283.51	509.607	2313.68	2281.08	2635.94	2454.23	2210.51	1574.55	2524.75	2005.8	3268.08	3266.53	3139.55
D-glutamine	Organic acids and derivatives	Carboxylic acids and derivatives	Amino acids, peptides, and analogues	46462.3	57477.9	38581.4	46060.8	41241.1	44414.2	39119.8	71029	39103.2	41401.1	41911.4	82936.4	141907	187565	146225	142435	106844	172734	14398.5	3605.09	3305.88	508.849	5947.42	2888.9	96124.8	75203	96148.1
D-Proline	Organic acids and derivatives	Carboxylic acids and derivatives	Amino acids, peptides, and analogues	38846.3	35895.5	27405.4	35889.6	36340.3	34460.6	24868.7	29637.6	23793.7	26502	25095.2	27913.5	415218	32904.3	406957	28985.3	33602.6	32783.8	23099.4	24930.8	287968	24454	23196.6	22602.7	34710	34204.9	34340.4
Dihydrofolic acid	Organic acids and derivatives	Carboxylic acids and derivatives	Amino acids, peptides, and analogues	169383	165274	165304	163231	158366	149834	90981.8	91087.3	90567.7	90712.6	98966.5	98336.8	89022.9	108753	79510.4	99483.1	105391	104378	30454.6	27676.1	29887.8	31753.9	30574.4	26336.4	121078	121645	121074
Dimethylglycine	Organic acids and derivatives	Carboxylic acids and derivatives	Amino acids, peptides, and analogues	236436	271391	242942	246012	255471	262829	1.3605e+06	1.49637e+06	1.43469e+06	1.34419e+06	1.35131e+06	1.49306e+06	27078.1	43502.2	27168.3	25310.2	33645.6	34600.2	508816	505965	489450	517799	495288	502900	503837	505387	503838
Djenkolic acid	Organic acids and derivatives	Carboxylic acids and derivatives	Amino acids, peptides, and analogues	132352	136983	144510	137457	141842	146574	105076	90727.2	95127.5	91783.3	100281	84950	222680	231369	224704	222550	240982	218755	68719.8	72127.2	76186.3	69511.6	75960.6	72524.7	139676	137718	139723
Dl-homocysteine	Organic acids and derivatives	Carboxylic acids and derivatives	Amino acids, peptides, and analogues	2446.73	5912.62	4611.87	1562.74	6960.89	3054.53	42837.5	69062.9	62355.7	44019.2	31762.3	30067.1	3231.6	16147.6	8553.89	11637.9	14502.2	13062.1	2761	2905.17	10215.7	3661.03	10573.3	13051.4	15465.7	16834.1	15441.5
DL-Homocystine	Organic acids and derivatives	Carboxylic acids and derivatives	Amino acids, peptides, and analogues	2.40214e+06	2.29211e+06	2.28578e+06	2.30147e+06	2.26293e+06	2.27324e+06	1.3388e+06	1.4886e+06	1.33207e+06	1.356e+06	1.27081e+06	1.47502e+06	2.00664e+06	2.28737e+06	1.97192e+06	2.05734e+06	2.35482e+06	2.18011e+06	390867	386028	379415	387308	387075	378362	1.37844e+06	1.36367e+06	1.37847e+06
Domoic acid	Organic acids and derivatives	Carboxylic acids and derivatives	Amino acids, peptides, and analogues	2.14509e+07	2.13086e+07	2.16278e+07	2.16176e+07	2.13287e+07	2.09126e+07	1.64415e+07	1.69956e+07	1.63662e+07	1.59253e+07	1.65009e+07	1.68288e+07	2.45538e+07	2.57852e+07	2.57214e+07	2.58054e+07	2.58693e+07	2.38681e+07	8.76152e+06	8.9032e+06	9.16996e+06	9.16202e+06	9.02988e+06	9.35316e+06	1.91027e+07	1.92692e+07	1.91021e+07
Gln-arg	Organic acids and derivatives	Carboxylic acids and derivatives	Amino acids, peptides, and analogues	11572.6	12250.2	11155.6	11347.1	10893.6	11592	3287.03	536.466	3063.93	3580.27	3211.8	3867.43	24231.8	26572.3	30924	30050.5	30808.8	26931.7	8624.53	10420.5	10380	7559.06	8174.03	6039.79	12863.9	12870.5	12576.1
Gln-asp	Organic acids and derivatives	Carboxylic acids and derivatives	Amino acids, peptides, and analogues	6454.04	6603.47	1919.34	6189.76	5261.42	5212.01	1064.17	1662.67	1115.13	1113.58	1402.8	1293.72	3505.03	1251.24	2983.36	3147.28	1820.86	2640.63	1035.63	981.905	1315.06	1028.22	1061.88	1063.98	1519.9	1519.82	1472.93
Gln-gln	Organic acids and derivatives	Carboxylic acids and derivatives	Amino acids, peptides, and analogues	520088	526514	525507	526914	486969	518540	47505.9	44599.6	46725.6	46058.1	50295.6	41767.2	451102	442118	464773	430545	439485	427568	20166.4	23839.8	20886	23010.8	24528.1	21657.6	275094	270960	270980
Gln-glu	Organic acids and derivatives	Carboxylic acids and derivatives	Amino acids, peptides, and analogues	160862	524897	170420	156116	513454	521541	602086	618975	597915	637460	647304	626541	227019	309794	239075	244271	234015	235648	390055	391450	423574	396653	382826	396403	615079	611090	611079
Gln-his	Organic acids and derivatives	Carboxylic acids and derivatives	Amino acids, peptides, and analogues	46073.4	52781.6	53911.7	46123	54697.5	53103.4	23922.1	34084.5	32700	29199.7	34750.9	37634.9	22867.6	56452.5	55346.5	50956.7	36126.3	46472.6	14342.6	16947.7	19601.3	18006.7	19770.9	17834.6	41803.9	42163	42161.2
Gln-lys	Organic acids and derivatives	Carboxylic acids and derivatives	Amino acids, peptides, and analogues	7472.79	10825	2116.97	7289.53	11211.7	12758.1	69156.7	69372.7	65677.3	68856	63940	65557.4	17908.7	15307.2	19727.9	24517.9	18439.7	17845.3	6837.79	21173.3	9791.07	8562.41	6498.76	12321.2	28747.7	31419.7	31412.9
Gln-met	Organic acids and derivatives	Carboxylic acids and derivatives	Amino acids, peptides, and analogues	10991.2	4954.94	5189.26	3093.58	4728.42	4364.87	2667.77	1659.28	2782.42	2470.04	5033.22	2791.9	3186.04	3052.94	13409.3	3274.83	12261.8	3166.56	4154.1	5213.9	4950.95	5448.66	4810.01	5144.37	3413.56	3262.91	3408.96
Gln-val	Organic acids and derivatives	Carboxylic acids and derivatives	Amino acids, peptides, and analogues	749190	743619	707410	726897	716991	709090	220297	264428	236783	206830	246126	114706	956835	951750	937910	962120	919681	769620	90679.1	97044.1	96649.8	99079	97088.1	96021.2	517116	486238	486071
Glu-Asn	Organic acids and derivatives	Carboxylic acids and derivatives	Amino acids, peptides, and analogues	47334.2	48013.2	49565	44917.8	46989	46371.1	12877.7	11600.2	9339.79	12026.3	12645.4	11667.9	33324.7	34022.3	36671.7	34774.6	39466.1	34589.2	13519.8	16622.6	20338.8	17206.6	17350.7	16834.6	28608.1	28407	28337.2
Glu-Gln	Organic acids and derivatives	Carboxylic acids and derivatives	Amino acids, peptides, and analogues	63950.5	67761.2	70193.8	61570.3	65804.9	68361.1	121385	127213	117063	122464	131814	132071	197995	207315	221692	210808	225601	208219	58449.6	61782	64308.3	56623	60725.4	59678.3	152790	152382	152964
Glu-His	Organic acids and derivatives	Carboxylic acids and derivatives	Amino acids, peptides, and analogues	197044	395448	415137	315733	204134	216540	435396	688847	350929	332440	444860	557366	825593	1.10034e+06	860135	994051	927991	993842	233353	263902	275071	223799	242785	229291	496552	496627	511088
Glu-Met	Organic acids and derivatives	Carboxylic acids and derivatives	Amino acids, peptides, and analogues	9037.52	15500.6	17967.8	18201.1	16599.2	8155.58	6377.07	9492.24	6879.89	6149.36	6559.35	8348.89	77785.5	77162.8	86799.2	83606.2	82767.3	74466.9	7490.91	6285.77	6917.16	6774.44	6574	6723.15	23015.8	23026.5	23435.1
Glu-Trp	Organic acids and derivatives	Carboxylic acids and derivatives	Amino acids, peptides, and analogues	34650.5	31335.3	37243	34856.7	35931.5	33910.9	33345.9	35592.6	32574.6	33594.8	31803.9	32658.6	33121.2	35575.2	36449.7	36077.2	36209.8	30443.9	19185.6	19849.3	20347.4	19872.5	21538.6	21792	30881.2	31264.8	31234.5
Glufosinate	Organic acids and derivatives	Carboxylic acids and derivatives	Amino acids, peptides, and analogues	9836.61	18575.6	337246	315102	14519.8	356642	434680	503362	422956	426229	406564	533658	73707.7	76326.3	26662.9	68188.9	58291.6	91123	399332	9701.35	339444	338522	384283	360697	34170.3	29940.1	34174.1
Glutamic acid	Organic acids and derivatives	Carboxylic acids and derivatives	Amino acids, peptides, and analogues	1.07589e+07	1.17024e+07	1.13293e+07	1.0687e+07	1.1981e+07	1.20059e+07	4.016e+06	4.59833e+06	3.81606e+06	3.82007e+06	4.37397e+06	4.37063e+06	1.14396e+07	1.2217e+07	1.13813e+07	1.09266e+07	1.15518e+07	1.0984e+07	6.47115e+06	6.53499e+06	6.68446e+06	6.62279e+06	9.64013e+06	6.66313e+06	1.00609e+07	1.0061e+07	1.00427e+07
Glutamine	Organic acids and derivatives	Carboxylic acids and derivatives	Amino acids, peptides, and analogues	2.38625e+07	2.47819e+07	2.45524e+07	2.37246e+07	2.52761e+07	2.50815e+07	1.25759e+07	1.29827e+07	1.27326e+07	1.2929e+07	1.28145e+07	1.34489e+07	2.20598e+07	2.43415e+07	2.26808e+07	2.28462e+07	2.4384e+07	2.29992e+07	9.66693e+06	9.4332e+06	9.97864e+06	9.61478e+06	9.59751e+06	9.73712e+06	1.93288e+07	1.91756e+07	1.93289e+07
Glutathione	Organic acids and derivatives	Carboxylic acids and derivatives	Amino acids, peptides, and analogues	541316	587969	543662	532365	494715	529708	826505	894195	770539	777874	887949	955036	805480	840585	801607	789227	899048	785347	598486	638623	606821	685922	635816	631068	724774	735271	735222
Glutathione disulfide	Organic acids and derivatives	Carboxylic acids and derivatives	Amino acids, peptides, and analogues	3397.64	2939.73	4624.77	3747.5	3370.68	4497.23	4388.02	3114.96	3123.18	3327.62	5502.11	3290.66	2449.24	2996.47	2902.47	2672.82	2740.61	2739.49	2411.32	3216.82	2376.46	2646.59	3083.64	3397.38	6251.31	4343.92	4252.99
Glutathione, oxidized	Organic acids and derivatives	Carboxylic acids and derivatives	Amino acids, peptides, and analogues	845386	869319	891201	837926	839541	827617	910191	1.004e+06	930565	948754	975315	828438	698602	706979	708112	681460	660785	687680	694937	669904	783362	658865	671301	718445	836127	842599	842589
Gly-Glu	Organic acids and derivatives	Carboxylic acids and derivatives	Amino acids, peptides, and analogues	73900.6	86164.4	82430.8	73080.7	88811.6	93136.8	43137.5	44857.3	40337.3	44792.3	46699.9	42717.1	112882	147067	137438	124923	146463	127184	47377.2	48578	49535.4	41772.9	45238.7	45568.9	98625	97440.7	97449
Gly-His	Organic acids and derivatives	Carboxylic acids and derivatives	Amino acids, peptides, and analogues	342696	351584	355764	66556.3	344344	361328	53347.4	61280.6	51781.3	51307.5	52406.6	57778.3	21116.6	25069.9	22763.9	23895.8	27945	21939.3	81051.1	44376.4	30730.3	86602.5	29173.9	28222.6	50133.3	48789.4	48795.9
Gly-Leu	Organic acids and derivatives	Carboxylic acids and derivatives	Amino acids, peptides, and analogues	11533.6	12548.1	9404.52	11410.7	12448.7	13248.3	5093.95	46734.4	77453.9	6525.95	9418.25	129622	12237.1	12659.1	14644.1	13548.9	12407	13446.9	11248.9	9170.19	11815.1	20628.9	10257.8	14848.9	7027.48	7059.3	5598.71
Enalapril	Organic acids and derivatives	Carboxylic acids and derivatives	Amino acids, peptides, and analogues	14673.3	16297.9	21171.5	14819.1	21549.3	15547.2	1509.52	1819.32	1380.09	1106.62	1649.78	1877.5	23388.9	26235.7	25174.2	26670.4	12068.9	23645.2	1310.48	3119.84	3025.94	3060.17	2968.89	2664.32	9926.67	9602.22	9933.54
γ-Glu-Cys	Organic acids and derivatives	Carboxylic acids and derivatives	Amino acids, peptides, and analogues	83704	83051.8	84588.5	86121.5	83591.4	94513.8	24700.3	18635.6	22678.4	25223.5	21418.6	19479.4	9290.94	4134.85	8860.43	7024.86	6561.4	7904.48	3134.4	2665.17	2834.67	2212	867.31	2374.79	36472.1	36468.1	35955.6
γ-glu-tyr	Organic acids and derivatives	Carboxylic acids and derivatives	Amino acids, peptides, and analogues	35792.4	32539.7	26094.2	32076.8	32595.3	39328.2	28195.4	41290.4	33569.2	28380.7	24237.8	38155	47689.8	59258.8	39710.1	26394.7	50693.6	42778.9	29742.1	23159.6	19365	42942.2	49339.8	25401.3	24371.1	23782.7	23751.1
γ-Glutamylcysteine	Organic acids and derivatives	Carboxylic acids and derivatives	Amino acids, peptides, and analogues	3264.67	2561.79	1543.64	2931.87	3022.73	4097.1	1059.59	1142.26	1226.36	1445.73	1043.07	1084.77	2098.48	2168.35	2641.8	2056.09	2350.09	1940.49	1037.87	1013.71	746.874	1069.48	1110.24	1054.61	1703.25	1704.23	1925.16
γ-L-Glutamyl-L-valine	Organic acids and derivatives	Carboxylic acids and derivatives	Amino acids, peptides, and analogues	286646	264326	271608	321678	263687	284900	340338	461051	422119	407419	366847	375623	314964	354114	407558	309951	338282	300212	195568	194110	164651	155276	156670	162910	348270	326021	326113
Glycylproline	Organic acids and derivatives	Carboxylic acids and derivatives	Amino acids, peptides, and analogues	45571.9	40863.7	40950.2	44203.3	42178.7	40179.7	40362.4	44303.9	47333.3	48876.1	41562.5	46794.1	43319.1	40665.6	42909.6	43708.3	45567.6	44776.7	47544.4	50672.6	51592	56379.4	50453.9	40374.2	32982.6	34092.9	32927.3
Glyphosine	Organic acids and derivatives	Carboxylic acids and derivatives	Amino acids, peptides, and analogues	531277	593365	295881	550573	589126	617118	225302	232791	217648	225119	249696	230460	297271	328706	323954	302006	185401	292201	21786.6	24317.9	27305.9	11544.9	25283.9	25580.5	350179	350155	353825
His-Asn	Organic acids and derivatives	Carboxylic acids and derivatives	Amino acids, peptides, and analogues	22345.2	18943.9	20564.8	22832.4	23661.8	22839.4	19045.3	21392.7	22379.5	21664.3	20190.8	20148.1	28120.5	25032.1	27471.2	28911.5	23760	24163.1	6800.69	10697.8	7465.54	8761.07	9937.11	7249.87	20697.1	20696.9	20528.3
His-Asp	Organic acids and derivatives	Carboxylic acids and derivatives	Amino acids, peptides, and analogues	8219.18	6482.13	10491.9	7942.85	9964.71	10428.7	37518.4	38203.1	37906.5	39503.3	40968	42138.6	10569.3	16029.7	13222.1	14574.4	15226.6	14056.9	70999.2	77539.7	72957.5	74926	74442	75748.4	38349.6	36820.3	36823.9
His-Glu	Organic acids and derivatives	Carboxylic acids and derivatives	Amino acids, peptides, and analogues	292004	339660	263759	308740	344515	354863	379804	494875	496299	546489	289047	531270	635902	656160	857318	687262	70590.6	603692	287516	304970	123031	236545	110945	345026	635788	636369	610623
His-Leu	Organic acids and derivatives	Carboxylic acids and derivatives	Amino acids, peptides, and analogues	9142.83	55453.1	14765	47938.9	55549.1	62181.5	34454.6	30340.1	3582.32	4309.36	10274.6	43982.6	266336	274660	343285	289196	254225	276463	31185.6	80433.9	101035	103930	87776.3	92504.9	179397	208338	180101
His-Lys	Organic acids and derivatives	Carboxylic acids and derivatives	Amino acids, peptides, and analogues	89469	86284.6	88535	87791.9	88186.1	98702.3	1.00598e+06	1.05026e+06	984211	1.02143e+06	1.07467e+06	1.08271e+06	80643.1	99408.4	92661.6	91545.4	91264.9	84038.9	903452	927664	960329	932043	919432	971350	647138	642217	640511
His-Met	Organic acids and derivatives	Carboxylic acids and derivatives	Amino acids, peptides, and analogues	593513	673619	248173	636490	590162	613559	175341	85248.4	128414	127493	170484	146386	617030	638919	616293	617063	460931	599280	118651	117572	131990	94888.6	116504	121705	143513	69908	143557
His-ser	Organic acids and derivatives	Carboxylic acids and derivatives	Amino acids, peptides, and analogues	61753.1	20381.6	92482	71384	71981.6	131871	1.42346e+06	1.45192e+06	1.44036e+06	1.46747e+06	1.70013e+06	1.42756e+06	156576	94295.8	185551	187190	172207	165280	424761	435195	484253	436805	447479	467779	710219	700127	700152
His-Thr	Organic acids and derivatives	Carboxylic acids and derivatives	Amino acids, peptides, and analogues	5691.74	5777.75	6197.36	5160.38	5574.85	4279.15	5980.04	7005.45	6498.86	6932.7	780.637	6624.96	5616.31	6186.81	1749.43	5145.5	5097.75	5806.52	2653.55	4602.88	5878.34	2999.15	6223.52	6465.38	5901.07	5900.51	5690.25
His-Tyr	Organic acids and derivatives	Carboxylic acids and derivatives	Amino acids, peptides, and analogues	1.92544e+06	1.92054e+06	1.44673e+06	1.82565e+06	1.87441e+06	1.95827e+06	352085	245854	267641	358879	342609	361068	1.9449e+06	1.45621e+06	1.85455e+06	1.86783e+06	1.77703e+06	1.92689e+06	236781	180413	248321	94943.7	165483	246199	556629	546070	546070
Histidine	Organic acids and derivatives	Carboxylic acids and derivatives	Amino acids, peptides, and analogues	2.01565e+06	1.9852e+06	1.96375e+06	1.93392e+06	1.99829e+06	2.04108e+06	1.50352e+06	1.64644e+06	1.49872e+06	1.4916e+06	1.56387e+06	1.61052e+06	3.22548e+06	3.65078e+06	2.98821e+06	3.04121e+06	3.35507e+06	3.06285e+06	1.08472e+06	1.08353e+06	1.09409e+06	1.11907e+06	1.11258e+06	1.08805e+06	2.26057e+06	2.26415e+06	2.26415e+06
Histidylserine	Organic acids and derivatives	Carboxylic acids and derivatives	Amino acids, peptides, and analogues	147297	161291	156437	160161	167408	183924	24620.7	23977.9	25855	21824.9	24152.3	25773.2	171118	182353	184186	186891	171898	183946	21317	32540.6	34467.6	15882.6	25705.5	29242.9	69578.8	67562.8	61568.1
Ile-Gln	Organic acids and derivatives	Carboxylic acids and derivatives	Amino acids, peptides, and analogues	7437.46	7122.13	8914.15	7586.78	6002.14	6736.63	2152.9	1580.42	2261.2	2006.25	1906.06	2272.86	3416.97	3301.48	13634	3850.82	2987.45	12633.4	7435.4	7476.89	7711.69	7814.72	9078.31	8561.05	3997.16	3886.04	3859.02
Ile-Lys	Organic acids and derivatives	Carboxylic acids and derivatives	Amino acids, peptides, and analogues	3337.32	2159.27	2118.33	3011.21	2938.74	2556.33	13733	17509.2	14735.8	18052.7	22695.4	16056.7	6210.8	6759.17	6068.85	5051.65	7010.34	6249.62	11664.4	11714.9	12756.5	12291.8	12994.2	12989.3	15637.5	18923.7	15679.4
Ile-Phe	Organic acids and derivatives	Carboxylic acids and derivatives	Amino acids, peptides, and analogues	12539.1	15404.6	15725.5	6008.39	12192.2	606.769	33159.7	21774.7	20550.9	24865.8	17776	14452.6	30275.7	30340.7	32853.3	32776.7	530.33	30719.6	12059.2	14089.1	13647.3	12423.8	8882.39	13319.9	22828.7	23338.1	22803.7
Ile-Pro	Organic acids and derivatives	Carboxylic acids and derivatives	Amino acids, peptides, and analogues	12146.7	22575.8	14949	16707.5	17702.9	19821.7	491310	478259	468020	494243	553846	486229	59428.1	43196.4	58833.5	64693.5	43110.9	61926.6	174685	176563	186482	146553	179445	179156	228126	231175	231199
Ile-Tyr	Organic acids and derivatives	Carboxylic acids and derivatives	Amino acids, peptides, and analogues	20356.7	18028.3	20457.4	19890.3	13109.4	15935.1	16940.6	13553.4	14780.8	12308.2	15749.1	13847.2	65003.7	69212	62914.9	64057	61204.7	61114.3	27968	26608	30247.5	27652.8	26598.5	28745	36213.3	36205.5	36857.1
Imazapyr	Organic acids and derivatives	Carboxylic acids and derivatives	Amino acids, peptides, and analogues	8420.87	509419	388328	7538.08	7380.65	7098.68	341263	258498	281384	332324	353408	327001	615766	486841	625070	6513.94	745795	4333	62571.8	64546.1	79214.8	82233.9	70502.4	83549.7	419369	419212	380128
Indinavir	Organic acids and derivatives	Carboxylic acids and derivatives	Amino acids, peptides, and analogues	21975	26349.6	18903.1	15210.9	20176.6	8225.4	7867.18	7375.54	5461.48	7424	8868.39	11322.4	24377.5	27194.4	26881.1	12288.6	22397.3	23810.4	9937.33	13359.4	9175.59	8031.42	8886.22	7878.56	16406.6	16389	16917.9
Kainic acid	Organic acids and derivatives	Carboxylic acids and derivatives	Amino acids, peptides, and analogues	2643.49	1102.29	2522.84	1473.66	2037.43	2192.71	973.693	1896.47	1419.32	1493.59	1595.28	1808.92	4147.21	3235.86	4196.69	3171.09	4319.13	2935.77	1091.21	1352.24	1362.84	1385.33	1110.87	1746.7	1640.48	1654.24	1733.63
L-Alanine	Organic acids and derivatives	Carboxylic acids and derivatives	Amino acids, peptides, and analogues	284479	303964	279388	305457	316214	289297	42323.4	47005.6	46072.8	44608.8	44214.1	46929	126262	142264	136253	138680	134654	126004	93279.4	97150	89124.6	84321.3	93449.6	94174.1	143665	143675	142605
L-aspartic acid	Organic acids and derivatives	Carboxylic acids and derivatives	Amino acids, peptides, and analogues	515243	506706	583129	497332	591817	630735	92984.6	116217	93670.4	102579	106656	124274	244201	275279	243052	243866	264002	250391	170114	192520	198538	173695	200889	193792	296145	296152	292036
L-Aspartyl-L-phenylalanine	Organic acids and derivatives	Carboxylic acids and derivatives	Amino acids, peptides, and analogues	15054.6	15354	17345.3	17085.6	16762.4	15659.2	6910.6	5475.88	5551.47	6555	5848.18	6946.17	62936	15506.8	55544.6	62226.5	61417.1	58725.6	8005.44	8251.08	8896.7	8879.56	9707.5	8133.27	15956.9	16364	16366.3
L-dihydroorotate	Organic acids and derivatives	Carboxylic acids and derivatives	Amino acids, peptides, and analogues	11928.6	18211.7	16663.8	13712.6	14282.9	13196.4	9114.57	156221	10965.2	12272.4	11944	13281.6	7349.42	7305.08	124908	12287.5	7263.14	7500.7	8503.35	12416.9	9561.72	10684.8	7053.38	7001.3	11848.6	11839.2	11253.4
L-Glutamate	Organic acids and derivatives	Carboxylic acids and derivatives	Amino acids, peptides, and analogues	243003	149347	254891	143592	145502	146887	117741	97479.3	119846	125276	125351	97314	120171	116323	124389	121719	113823	123325	93558.9	84535.3	147346	124362	100368	91656.6	134389	139091	134315
L-Glutamine	Organic acids and derivatives	Carboxylic acids and derivatives	Amino acids, peptides, and analogues	44452.1	44792.5	47193.6	45072.3	51233.5	56759.1	54543.1	49300.9	47427.2	44614	37096.2	31913.1	59808.6	76139.6	45966.1	66051.1	74585.7	66685.6	55986.2	43295.7	55149.2	54249.1	51848.2	46677.5	35724	35875.9	39573.8
L-homoarginine	Organic acids and derivatives	Carboxylic acids and derivatives	Amino acids, peptides, and analogues	35531.6	44674.5	33687.6	37304.2	43197.1	47235.6	6987.71	9791.75	7917.84	10099.1	9995.64	9178.25	178831	161601	200430	196231	182730	180058	364.159	497.033	244.086	291.552	428.323	323.782	84035.7	84019.5	82805.2
L-homocitrulline	Organic acids and derivatives	Carboxylic acids and derivatives	Amino acids, peptides, and analogues	124966	133414	129502	125283	126898	137186	64997.4	102635	64009.6	69561.6	81682.8	67838.2	154338	156089	152313	144094	164412	142364	28567.8	29650.7	28613	29344.3	30053.8	29186.9	51805.3	52936.9	52242.8
L-Leucine	Organic acids and derivatives	Carboxylic acids and derivatives	Amino acids, peptides, and analogues	71756.8	77611.3	69793.9	76354.5	81406.3	78112.6	116714	128828	118147	103592	111777	142082	69424.6	78560.1	57726.8	75122.8	78935.1	86786	119233	110659	130344	115451	125417	99285.6	87637.3	83879.6	83863.5
L-leucyl-l-proline	Organic acids and derivatives	Carboxylic acids and derivatives	Amino acids, peptides, and analogues	59106.5	55081.7	60521.2	54682.3	54061	60834.9	52247.8	51379.5	52025.7	52598.8	54821	59966.6	7532.67	13946	7564.81	79703.1	90593.1	81385.2	32690	40830.3	43350	39322.1	39277.4	45511.8	51817.4	51814.9	49553.2
L-pipecolic acid	Organic acids and derivatives	Carboxylic acids and derivatives	Amino acids, peptides, and analogues	93472.9	91590.8	96182.3	95667.5	95199.9	95616.8	55465.4	63567.9	47989.3	54147.6	49627.8	50301.6	70205.5	80565.9	73579.5	65985.9	70568.8	76238.2	45566.3	46277.5	44326.9	33352.7	41583.6	45065.3	73023.7	72773.2	72488.1
L-pyroglutamic acid	Organic acids and derivatives	Carboxylic acids and derivatives	Amino acids, peptides, and analogues	8.34977e+06	8.34188e+06	8.52842e+06	8.52815e+06	7.95093e+06	7.91111e+06	8.37632e+06	9.7217e+06	8.54957e+06	8.11316e+06	7.65422e+06	9.18908e+06	9.08289e+06	1.00399e+07	8.46491e+06	8.92323e+06	9.95643e+06	8.88504e+06	7.78007e+06	7.32457e+06	7.12374e+06	7.18828e+06	7.41384e+06	7.10618e+06	7.71031e+06	7.57283e+06	7.71056e+06
L-theanine	Organic acids and derivatives	Carboxylic acids and derivatives	Amino acids, peptides, and analogues	48016.5	40468.6	39639.9	44045.9	42687.3	33422	49078.6	67348.6	38543.6	43943.2	59540.3	47193.6	51282.5	51024.9	46177.3	43494.1	44150.8	42941.4	31976.1	27325.7	27776.1	28277.8	27474.6	30092.7	38958.6	43244.9	44075.8
L-Threonine	Organic acids and derivatives	Carboxylic acids and derivatives	Amino acids, peptides, and analogues	682.063	1074.29	1768.84	2223.13	1869.81	1332.28	1936.96	1928.23	1756.17	1509.18	1355.37	1501.28	2127.81	3636.26	1100.07	779.264	2825.26	841.21	1831.24	1264.85	1071.32	1468.17	1370.33	1295.16	1165.35	1343.64	1185.84
L-thyronine	Organic acids and derivatives	Carboxylic acids and derivatives	Amino acids, peptides, and analogues	5670.33	3920.56	4278.96	3941.18	5377.57	3470.15	20430.4	18597	16861.3	21093.4	18387.3	20166.6	5787.62	6034.86	5287.14	5675.09	4642.26	6489.56	36309.7	37851.1	35750.4	39356.5	37805	39607	17421	16947.1	17423.5
L-Valine	Organic acids and derivatives	Carboxylic acids and derivatives	Amino acids, peptides, and analogues	34192.9	42715.7	34369.3	39168.4	39560.9	41694.7	27461.2	29976.8	33741.6	29167	30707.8	31235.1	52561.8	38263.4	46154.9	53489.9	46466.4	40941.6	19394	20467.5	20147.6	16828.6	19241.2	20521.3	44171.8	44172.1	51617.8
Lactacystin	Organic acids and derivatives	Carboxylic acids and derivatives	Amino acids, peptides, and analogues	41216.2	45766.7	75101.3	32486	45838.5	51076.1	27521.7	33459.7	24782.5	17723.3	28041	30988.3	99714.1	129869	85006.9	89111.7	186656	98182	23994.8	23807.6	19537.8	44290.4	18089.2	19967.7	62657.4	63414.3	63401.1
Leu-Asn	Organic acids and derivatives	Carboxylic acids and derivatives	Amino acids, peptides, and analogues	5906.13	4227.43	466878	436760	525031	4941.97	1.09888e+06	1.13943e+06	1.11139e+06	1.0908e+06	1.1708e+06	1.1704e+06	403835	399038	453070	419090	390848	4906.42	758439	821731	1217.51	694449	830521	825407	899686	899687	889296
Leu-Ile	Organic acids and derivatives	Carboxylic acids and derivatives	Amino acids, peptides, and analogues	51406.7	69575.3	30328.6	31341.2	57414.1	68789.8	18487.3	19771.1	15982.5	18035.1	17009.3	3509.59	65884.4	71639	101060	57085.6	44649.9	57897.1	1924.31	6358.93	6669.21	6382.52	16408.9	6338.75	46103.6	44680.5	44666.9
Leu-Leu	Organic acids and derivatives	Carboxylic acids and derivatives	Amino acids, peptides, and analogues	223676	256714	254376	227711	254054	244647	86722.9	86460.1	88561.3	87069.9	85493.2	81508.1	288693	305899	295966	280985	302542	279385	164488	159078	167466	162053	165197	167662	230845	228892	228391
Leu-Phe	Organic acids and derivatives	Carboxylic acids and derivatives	Amino acids, peptides, and analogues	229896	237120	238830	231891	224627	237151	36911.2	39443.2	33101.1	26233.2	36517.9	40957.3	527852	598683	556616	547970	596047	555916	54882.5	58192.4	65804.6	54659.7	58320.9	59115.1	207448	203205	203158
Leu-Trp	Organic acids and derivatives	Carboxylic acids and derivatives	Amino acids, peptides, and analogues	11167.3	11621.7	10766.6	10550.5	11457.6	11773.9	14843.1	12617.1	14321.7	14478	15726.9	15148.8	14521.1	17077.2	16800	14866.6	17474.1	14266.6	16683.9	19733.8	17034.9	18583.2	16583.1	21941.5	17266.7	16739.8	16736.3
Leucine	Organic acids and derivatives	Carboxylic acids and derivatives	Amino acids, peptides, and analogues	6.51562e+06	7.03529e+06	6.71967e+06	6.0908e+06	6.55895e+06	6.78873e+06	7.73091e+06	8.44515e+06	7.62237e+06	8.03401e+06	7.31618e+06	8.61066e+06	5.96718e+06	1.73665e+07	5.82451e+06	6.25872e+06	7.11098e+06	5.85858e+06	7.16416e+06	6.95344e+06	7.04294e+06	7.0452e+06	6.90481e+06	7.13827e+06	7.24255e+06	7.34317e+06	7.24238e+06
Ll-2,6-diaminoheptanedioate	Organic acids and derivatives	Carboxylic acids and derivatives	Amino acids, peptides, and analogues	6.73006e+06	7.24615e+06	7.17327e+06	6.59403e+06	7.06057e+06	7.17823e+06	3.98776e+06	4.08738e+06	4.08169e+06	3.92526e+06	4.06573e+06	4.26435e+06	9.69643e+06	1.05594e+07	1.00371e+07	9.66857e+06	1.03926e+07	9.98969e+06	2.84406e+06	2.94775e+06	3.08356e+06	2.88994e+06	2.98419e+06	2.93433e+06	6.48199e+06	6.48994e+06	6.4695e+06
Lys-Glu	Organic acids and derivatives	Carboxylic acids and derivatives	Amino acids, peptides, and analogues	8870.66	4794.9	3960.48	10597.3	4900.28	11075.9	5085.51	3464.81	4213.28	3554.37	4071.84	3915.07	7925.83	6885.04	5967.35	6780.16	6657.61	6235.48	2963	2455.52	2401.33	2473.59	2858.07	2211.18	6958.47	6956.64	7254.94
Lys-lys	Organic acids and derivatives	Carboxylic acids and derivatives	Amino acids, peptides, and analogues	4626.31	4414.64	5321.55	3964.56	4342.4	4637.83	18687.3	18096.4	13017.1	15108.7	17110.1	17760.5	8662.51	8206.97	6811.54	7652.99	7740.37	7972.59	1909.94	6630.02	6463.84	10202	773.28	6113.55	12440	12039.7	12435.6
Lysine	Organic acids and derivatives	Carboxylic acids and derivatives	Amino acids, peptides, and analogues	1.33587e+06	1.17838e+06	1.52882e+06	1.09567e+06	1.29372e+06	1.56263e+06	987553	1.42485e+06	1.12811e+06	1.33546e+06	1.26376e+06	1.53444e+06	2.33192e+06	3.02381e+06	2.78407e+06	2.75048e+06	3.10364e+06	2.31931e+06	1.73166e+06	1.68881e+06	1.52137e+06	1.23501e+06	1.6975e+06	1.53088e+06	1.88754e+06	1.87707e+06	1.8696e+06
Melphalan	Organic acids and derivatives	Carboxylic acids and derivatives	Amino acids, peptides, and analogues	2862.22	3461.31	1865.97	2865.13	1602.18	1617.9	1247.95	1254.04	1051.78	1229.56	921.937	1238.07	2764.37	1507	265.121	1811.59	1693.36	1816.29	1029.95	1031.71	578.066	1076.2	756.838	742.297	1340.04	1282.67	1360.17
Met-Asn	Organic acids and derivatives	Carboxylic acids and derivatives	Amino acids, peptides, and analogues	18593.4	14216.1	15166.6	13387.2	10627.3	19912.7	68027	11573.7	67780.4	8307.46	69633.6	11456.3	35572.3	16897.2	37833	67608.7	24971.8	51323.6	14035	19058.8	18457.7	14817.4	16237.1	18099.8	32131	33767.2	32460.4
Met-Gln	Organic acids and derivatives	Carboxylic acids and derivatives	Amino acids, peptides, and analogues	30267.8	21239.2	24804.5	30957.2	12132	27126	10261.2	16823.3	10603.5	8147.37	14750.6	11833.4	46131.3	39064.4	52133.4	38258	33457.8	48778.9	17755.5	20082.2	19909	9690.71	20776.9	15112.5	16163.9	16180.2	15323.7
Met-Phe	Organic acids and derivatives	Carboxylic acids and derivatives	Amino acids, peptides, and analogues	24588.2	29575.5	29875.8	17651	48011.2	32952.1	15185.8	14223.1	10405.1	13800.9	13561.8	13733.2	16221.5	20343.8	19268.3	18611	19034.6	17454.4	6129.37	4709.44	4843.04	4416	5354.54	4467.15	15563.7	15587.4	15126.3
N-(4-aminobenzoyl)-l-glutamic acid	Organic acids and derivatives	Carboxylic acids and derivatives	Amino acids, peptides, and analogues	30014	47552.8	28408.2	67983.8	32264.5	41832	26890.3	28579.1	24909.3	31985	32432	28603.1	19717.9	1.29849e+06	1.31084e+06	1.26334e+06	911493	1.20569e+06	136527	150290	162128	126093	144840	149551	491213	487182	487202
N-(phenylacetyl)-l-phenylalanine	Organic acids and derivatives	Carboxylic acids and derivatives	Amino acids, peptides, and analogues	291970	342681	310205	303443	338993	336109	235178	225949	224265	243114	262336	234564	331766	338529	360758	337616	362520	325479	148567	153038	168314	155340	155740	161202	335969	326350	326304
N-(phosphonomethyl)glycine	Organic acids and derivatives	Carboxylic acids and derivatives	Amino acids, peptides, and analogues	647443	830236	654856	648877	821240	886197	50010.4	38029.3	41008.1	56719.7	62444.8	42939.6	775850	706528	868862	865892	700716	760874	224870	296686	292651	222629	244008	282179	243761	264342	243030
N-acetyl-dl-valine	Organic acids and derivatives	Carboxylic acids and derivatives	Amino acids, peptides, and analogues	7818.06	5834.5	8034.53	9021.83	3954.24	6397.29	16185.9	19588.2	16540.4	15810.8	20620.5	14116.7	6177.74	9241.52	8286.79	9854.73	9441.36	10608.2	22733.8	23406.1	24812.6	15760.4	23058.3	25767.2	16305.8	16275.6	16305.9
N-acetyl-l-aspartic acid	Organic acids and derivatives	Carboxylic acids and derivatives	Amino acids, peptides, and analogues	13825.9	10213.8	8041.43	10173.5	13441.5	7982.57	16149.3	17351.7	11176	12963.5	17727.9	16964.8	11802.1	13598.2	20470	14088.7	24237.8	11241.4	18932.1	13895.8	17764.5	17189.3	18347.8	17698.6	16416.2	15119.6	15113.5
N-acetyl-l-glutamate	Organic acids and derivatives	Carboxylic acids and derivatives	Amino acids, peptides, and analogues	264795	280447	265643	274651	276265	282602	32184.8	15788.1	38402.2	35503.9	19308.1	36120.5	635894	645351	637018	619062	646499	655055	97233.8	92595.1	94200.5	91815.4	98163.5	92113.3	259331	261714	259284
N-acetyl-l-phenylalanine	Organic acids and derivatives	Carboxylic acids and derivatives	Amino acids, peptides, and analogues	37268.8	36936.8	39956.7	34554.3	37402.6	39440.4	75087	85837.6	78485.9	84801.5	85280.6	85341.6	53990.2	60984.7	45669.3	48742	75386.7	54077.2	11722	14245.7	12162.1	14673.9	13663	13882	58179.1	56686.9	58182.9
N-Acetyl-L-tyrosine	Organic acids and derivatives	Carboxylic acids and derivatives	Amino acids, peptides, and analogues	226961	284719	230202	231299	247387	265742	33260	32993.5	38181.6	33406.2	38060.2	38677.2	236017	247567	264950	239502	231323	246591	69144.3	74828	76914	70063.2	76967.6	83941.7	176674	176713	174889
N-acetylaspartylglutamic acid	Organic acids and derivatives	Carboxylic acids and derivatives	Amino acids, peptides, and analogues	30695.9	25134.1	29489.6	20089.7	26063.4	29243.1	29263.8	29869.4	29759	29798.4	30004	29411.9	25572.1	38433.7	27516.6	39878.7	34277.3	29946.3	18608.1	19584.2	15693.1	18567.8	19780.7	20100.8	28581.4	30456.1	28522.1
N-acetylglutamine	Organic acids and derivatives	Carboxylic acids and derivatives	Amino acids, peptides, and analogues	278902	295486	282072	279220	276754	280007	276168	249742	244324	254706	256887	271315	289194	332811	292692	290327	313858	290794	57223.8	63870.2	63515	64615.6	68378	60608.6	249997	249999	247878
N-acetylhistidine	Organic acids and derivatives	Carboxylic acids and derivatives	Amino acids, peptides, and analogues	197688	201554	198403	205034	201770	214105	147979	155856	141161	146975	148340	142643	352520	389726	380238	352655	372421	379161	332640	341235	326319	323084	325201	335958	290038	287887	287886
N-acetyltryptophan	Organic acids and derivatives	Carboxylic acids and derivatives	Amino acids, peptides, and analogues	9251.73	13093.5	13201.9	13436.5	13097.7	11099.2	41722.1	884.863	41558.6	45747.4	45108.2	43836.4	14643.3	13935.5	22211.6	15125	15410.3	15479.3	462.784	10676.8	2523.6	11025.8	11059.8	2921.38	5828.34	6422.68	7119.86
N-formyl-l-methionine	Organic acids and derivatives	Carboxylic acids and derivatives	Amino acids, peptides, and analogues	1426.78	1180.24	1351.22	1492.65	1359.83	407.278	2261.36	1662.07	1905.04	2286.64	4417.85	1749.94	665.825	1060.87	1307.41	612.343	1554.73	580.832	10800.8	14274.5	21600.6	8296.56	3980.69	5036.76	2799.61	2800.13	2430.61
N-formylmethionine	Organic acids and derivatives	Carboxylic acids and derivatives	Amino acids, peptides, and analogues	4985.93	6404.17	5625.51	6701.52	5208.71	5425.6	283289	317338	286957	293427	292536	310535	12866.5	8926.23	12368.8	14146.2	15292.3	13299.7	5835.32	4783.45	5022.95	4100.1	3656.45	4339.84	85401.1	89725.6	85397
N-lauroylsarcosine	Organic acids and derivatives	Carboxylic acids and derivatives	Amino acids, peptides, and analogues	101806	116660	32301.6	91537.9	119066	108710	1348.96	2413.3	1169.03	2436.22	2007.58	2615.19	30295.8	37301	34501.4	30702.2	10099	32325.5	17409.6	15649.3	22793.8	9178.07	16478.5	17268.4	68225	69218.8	68193.3
N-oleoyl-l-serine	Organic acids and derivatives	Carboxylic acids and derivatives	Amino acids, peptides, and analogues	46443.3	48387	31461.4	36473.3	44270.6	55976.9	3100.47	1789.55	2399.55	2847.42	1994.51	2210.88	41778.1	45378.1	53011.3	51768.7	32872.5	47893.7	1655	1644.14	2352.74	886.799	1532.75	2304.63	26258.4	24822.1	24792.5
N.epsilon.-acetyl-l-lysine	Organic acids and derivatives	Carboxylic acids and derivatives	Amino acids, peptides, and analogues	1.19647e+06	1.1737e+06	1.20775e+06	1.19468e+06	1.16484e+06	1.24095e+06	631947	638662	616747	611603	647374	659341	1.91319e+06	2.02116e+06	1.84997e+06	1.82853e+06	1.93444e+06	1.86192e+06	245003	248712	244260	233144	244412	249761	1.16859e+06	1.14371e+06	1.1436e+06
Nateglinide	Organic acids and derivatives	Carboxylic acids and derivatives	Amino acids, peptides, and analogues	34580.3	32874.2	38137	33595.3	35730.1	35398.2	12721.1	14960.6	14498	13571.2	15089.5	15496.5	137769	145861	137905	132196	144053	132480	58655.5	63155.2	67262.4	60583.9	67473.3	61632	65520.5	65522.3	65339.5
Nicotianamine	Organic acids and derivatives	Carboxylic acids and derivatives	Amino acids, peptides, and analogues	910355	984328	917964	927912	968031	983934	549221	578686	574020	543613	588655	578008	1.40099e+06	1.51434e+06	1.48893e+06	1.40889e+06	1.46266e+06	1.40013e+06	579604	572044	593637	582532	588605	576840	1.09588e+06	1.09613e+06	1.08238e+06
Nicotinuric acid	Organic acids and derivatives	Carboxylic acids and derivatives	Amino acids, peptides, and analogues	8199.15	6543.5	8251.5	7424.27	8352.94	7016.42	12528	15622	13492.5	20820.5	16463.3	18198.9	27114.2	22112.1	21449.9	23603.8	22449.3	41885.5	15892.8	13559.2	21712.9	14615.3	12672.6	10019.3	11319.5	11586.9	11634.8
Nitrilotriacetic acid	Organic acids and derivatives	Carboxylic acids and derivatives	Amino acids, peptides, and analogues	924549	906499	737603	926614	918802	919864	14191.9	12799.6	11053.5	11592.5	9648.12	19270.6	8527.06	8491.27	7766.49	4383.65	7270.31	8092.32	5483.67	8731.33	9329.83	5860.95	11343.8	5940.92	75659.6	75253.2	75248.8
O-Phospho-L-homoserine	Organic acids and derivatives	Carboxylic acids and derivatives	Amino acids, peptides, and analogues	1269.55	2072.67	1922.12	6583.86	1918.88	1979.22	7666.84	8376.73	7652.11	6408.55	5808.76	3049.71	9685.92	10479.6	9873.25	5608.91	10862.7	1202.74	7174.7	8138.37	3311.72	5314.06	1376.8	8874.48	7377.92	6745.63	6629.21
O-phospho-l-threonine	Organic acids and derivatives	Carboxylic acids and derivatives	Amino acids, peptides, and analogues	124568	119007	185136	117318	119459	123053	12731.9	14328.8	8747.13	14885.7	12556.8	10880.4	38509	43988.9	44028.6	41496.4	67017.9	44597.5	1744.73	2287.69	2605.5	3198.6	2819.6	2943.59	27411.6	30437.5	29677.8
O-phosphotyrosine	Organic acids and derivatives	Carboxylic acids and derivatives	Amino acids, peptides, and analogues	45355.3	49467.1	40730.9	40493	16662.3	44141.6	5314.11	14951	8311.98	8225.39	8422.35	13251.5	14827.2	22113.2	17348.8	14590	22224	12322.2	676.649	1194.53	2389.1	2028.28	978.466	1728.03	20081.8	19049.4	19074.8
Oxacillin	Organic acids and derivatives	Carboxylic acids and derivatives	Amino acids, peptides, and analogues	13812.9	16440.5	3308.44	16485.6	12933.7	19970.9	26383	33339.1	29183.1	30278.9	28319.8	33107.7	10097.3	15936.3	14997.2	15529.2	1942.77	16014.1	27505	24963.3	30183.1	8972.47	23788.4	26556.7	23915.1	23176.9	23171.3
Pantetheine	Organic acids and derivatives	Carboxylic acids and derivatives	Amino acids, peptides, and analogues	211399	215403	228163	217240	211847	214101	158617	164395	155704	169407	166983	155119	554798	577909	618484	604571	569493	564270	148330	163825	166926	156625	163907	177057	283566	283539	281391
Pantethine	Organic acids and derivatives	Carboxylic acids and derivatives	Amino acids, peptides, and analogues	9459.24	8390.64	9387.56	11115.8	9926.02	7797.17	4251.6	4837.38	5488.96	6157.17	7062.63	4531.87	60197.9	58138.9	49774.7	54972.5	54803.1	48969.3	10821.5	9337.25	9132.51	9821.61	9940.77	9154.2	15730.4	15661.9	15201
Pantothenate	Organic acids and derivatives	Carboxylic acids and derivatives	Amino acids, peptides, and analogues	330815	350264	315648	332389	335149	344201	1.61306e+06	1.70605e+06	1.59069e+06	1.54368e+06	1.52841e+06	1.61871e+06	358947	382970	368830	366540	356344	367682	466659	454502	463945	440515	454383	451007	925615	912735	912632
Pemetrexed	Organic acids and derivatives	Carboxylic acids and derivatives	Amino acids, peptides, and analogues	30764.9	31832.8	38852.7	32609	30264.1	28003.9	25433.2	24958.1	17382.9	14881.7	12284.4	16150.9	17662.9	13034.5	15241.3	15275.1	18936.5	17421.8	4521.35	3815.04	3127.93	4072.67	5376.47	3506.47	20210.5	20688.1	20696.9
Phe-Ala	Organic acids and derivatives	Carboxylic acids and derivatives	Amino acids, peptides, and analogues	11526.1	13675.9	11684.8	12439	9078.14	9309.71	6589.08	6618.89	5516.54	5057.45	5785.39	5007.06	29754.7	32260.8	28831.5	32866.6	29431.8	32568.8	7594.96	7748.08	8659.67	8203.23	6971.82	8664.12	15732.1	15516.9	15517.3
Phe-asp	Organic acids and derivatives	Carboxylic acids and derivatives	Amino acids, peptides, and analogues	17002.9	9656.09	13707.6	16940	13448.1	16416.3	15135.9	14169.2	19193.5	9440.57	14342.4	19442.8	9828.01	19132.6	17449.6	17223.1	18461.2	18558.9	16634.5	20579.2	18651.5	14985.1	18328.5	14984.7	16287.8	15031.6	16297.4
Phe-phe	Organic acids and derivatives	Carboxylic acids and derivatives	Amino acids, peptides, and analogues	36698.4	46494.2	38444.4	28739.7	33772.8	44849.2	3266.19	7727	3643.94	4285.77	5496.42	7979.96	153693	146711	187390	182192	145049	175300	10497.3	9677.5	9193.79	6472.15	11857.8	9985.7	73577.5	69853.5	73571.5
Phenaceturic acid	Organic acids and derivatives	Carboxylic acids and derivatives	Amino acids, peptides, and analogues	114134	125073	106413	135868	140529	137726	148310	90525.2	147864	120724	132636	150732	127119	172299	142762	167844	112629	138860	88011.9	151303	159842	135192	150920	152743	122519	115287	122700
Phenylacetyl-l-glutamine	Organic acids and derivatives	Carboxylic acids and derivatives	Amino acids, peptides, and analogues	38180.4	42241.3	39735.6	37839.4	38044.4	35407.9	38238.6	38841.2	39105	38729.5	38824.8	36156.3	97871.5	101954	113756	109029	107045	107203	12557.8	14117.7	16057.8	15954.4	13934.4	15565.7	53023.9	52839.8	51928
Phenylalanine	Organic acids and derivatives	Carboxylic acids and derivatives	Amino acids, peptides, and analogues	1.01905e+07	1.06131e+07	1.04402e+07	1.02683e+07	1.03282e+07	1.07529e+07	1.1378e+07	1.17156e+07	1.08473e+07	1.13499e+07	1.16965e+07	1.14155e+07	2.22244e+07	2.33304e+07	2.25314e+07	2.30401e+07	2.40515e+07	2.23198e+07	7.12547e+06	7.22329e+06	7.43948e+06	7.26354e+06	7.34842e+06	7.47605e+06	1.44199e+07	1.44197e+07	1.42811e+07
Phosphocreatine	Organic acids and derivatives	Carboxylic acids and derivatives	Amino acids, peptides, and analogues	145288	148031	85692.1	149173	148573	159404	37615	26733	39893.9	41384.6	43216.8	43380	228794	257964	239016	237665	163328	228654	20823.7	36736.1	33190.9	20746.4	31783.6	31410.3	128920	125262	128959
Phosphoserine	Organic acids and derivatives	Carboxylic acids and derivatives	Amino acids, peptides, and analogues	54573.7	53997.9	22795.7	27931.1	45275.2	50491.3	7484.23	8430.18	6802.77	6423.95	7614.43	9481.15	3993.95	4672.72	6276.03	5001.56	2525.07	5120.02	5310.73	5895.93	6962.77	2959.22	5151.69	8170.31	13848.5	13910.9	12527.7
Pro-hyp	Organic acids and derivatives	Carboxylic acids and derivatives	Amino acids, peptides, and analogues	32956.5	29718.8	44977.3	30327.1	23003.2	36330.8	17261.8	9838.71	12012.6	11726.3	21769.9	4845.66	7714.6	6281.57	9200.24	4780.55	2911.28	5769.31	6633.17	8087.53	4708.24	3200.8	6964.89	3338.88	11408.5	12439.1	12474
Pro-leu	Organic acids and derivatives	Carboxylic acids and derivatives	Amino acids, peptides, and analogues	56180.2	57751.2	51994.6	52928.6	61816.5	60385.4	76632.5	6230.01	7253.24	6215.76	8216.38	2010.38	67072.3	65644.7	76158.7	83132	51610.2	74876.1	57352.4	43912	3803.83	1967.98	2457.57	2217.99	48582.6	48584.8	45720.1
Pro-Thr	Organic acids and derivatives	Carboxylic acids and derivatives	Amino acids, peptides, and analogues	46936.2	50949.9	54708	79849.1	52141.5	51698.5	9782.69	10047.2	9205.27	8195.11	10639.4	13485.5	89396.3	94694.9	91005.8	93976.6	94988.8	88505	29765.2	28734.7	29360.3	28986.7	30179.8	31432	48186.8	48187.5	48481.2
Proline	Organic acids and derivatives	Carboxylic acids and derivatives	Amino acids, peptides, and analogues	6.00081e+06	6.05112e+06	5.95631e+06	6.13602e+06	5.91044e+06	6.05297e+06	3.37505e+06	3.46478e+06	3.36588e+06	3.37162e+06	3.29676e+06	3.48742e+06	6.6568e+06	6.83377e+06	6.37092e+06	6.31087e+06	6.70344e+06	6.53296e+06	2.78437e+06	2.73749e+06	2.65856e+06	2.65133e+06	2.73712e+06	2.68668e+06	4.8664e+06	4.86652e+06	4.82566e+06
Quinaprilat	Organic acids and derivatives	Carboxylic acids and derivatives	Amino acids, peptides, and analogues	21910.6	19665.6	19401.7	17102.4	17818.6	16618.9	164366	167738	172656	162538	172985	186722	16205	42827.8	21037.2	30772	32650.4	21145.7	22052.3	29495.3	33306.8	26117.5	27672.8	20644.3	126025	124095	124094
Raltitrexed	Organic acids and derivatives	Carboxylic acids and derivatives	Amino acids, peptides, and analogues	214771	249580	268326	218828	229385	272756	140934	127064	139945	139231	148401	156523	188767	166962	196490	205550	206130	176922	112560	122424	121129	126251	139857	130778	159256	156732	156722
Ramipril	Organic acids and derivatives	Carboxylic acids and derivatives	Amino acids, peptides, and analogues	4790.6	4868.2	5617.82	5390.93	4604.82	2661.76	10441.6	10750.2	11730.6	10221.2	10580.1	10594.4	13416.4	14859.2	12954.1	15515.8	17763.5	13071.7	8307.03	7962.23	9161.54	9594.01	8390	7545.02	9912.3	10300.3	10308.1
Ramiprilat	Organic acids and derivatives	Carboxylic acids and derivatives	Amino acids, peptides, and analogues	58822.7	73633.9	63606.2	64302.4	67978.5	68752.7	29833.6	32632.3	32966.1	27955.9	28682.4	34377.5	86238.6	96460.2	87304.7	83422.5	95724.6	91578.6	13463	13361.8	11820.9	11589.2	12812.5	12418.3	66379.8	66385.1	63903.3
S-lactoylglutathione	Organic acids and derivatives	Carboxylic acids and derivatives	Amino acids, peptides, and analogues	46563.4	57929.5	2787.56	47080.5	54419.2	59235.3	37313.6	34256.9	953.339	43486.4	3108.59	33448.1	62092	2397.1	70762.7	60194.7	82568.2	59303.8	6276.83	8951.42	9102.71	12536.4	39983.8	5337.88	67331	66808	66536.1
Saquinavir	Organic acids and derivatives	Carboxylic acids and derivatives	Amino acids, peptides, and analogues	14640.8	97157.7	82513.7	74869.7	80210.4	74597.2	63658.4	60621	47040.1	72214.7	87967.1	57769.7	2786.69	1439.49	91157.1	4456.85	89690.7	81601.1	43449.6	717.656	61258.2	69812	73453.3	53497.2	76446.9	78047.6	78073.1
Sarcosine	Organic acids and derivatives	Carboxylic acids and derivatives	Amino acids, peptides, and analogues	2408.01	2801.81	2877.37	2027.34	3173.43	2952.36	17049.8	23110.1	20393.6	20625.6	21531.8	21461.3	3881.86	3935.86	3789.77	2658.86	5046.86	2316.92	8943.08	9782.28	14291.6	8772.26	9908.14	10324.1	7595.72	7797.21	7595.42
Seleno-l-methionine	Organic acids and derivatives	Carboxylic acids and derivatives	Amino acids, peptides, and analogues	298744	334465	177214	277058	318871	340253	9355.45	7901.75	8851.07	9745.19	6089.7	1137.43	10646.1	11249.4	9748.48	2026.31	1736.89	5047.64	211811	233172	240792	131917	248401	129624	21901.7	21047.1	21088.4
Ser-Asp	Organic acids and derivatives	Carboxylic acids and derivatives	Amino acids, peptides, and analogues	196203	126368	129427	220725	145351	130661	8470.48	107173	72935.3	92829.1	85980.5	76501.4	127786	124607	108072	93683.4	117837	120390	85021.7	26077.1	81403.3	50098.6	64663.6	39414.8	81613.5	89404.8	84282.1
Ser-Gln	Organic acids and derivatives	Carboxylic acids and derivatives	Amino acids, peptides, and analogues	373970	395831	388505	360859	375903	391132	218064	213324	201206	221243	222540	214547	1.05678e+06	1.15533e+06	1.10205e+06	1.07109e+06	1.12847e+06	1.07775e+06	198942	203014	210901	196817	201044	211355	515344	515368	511710
Ser-Thr	Organic acids and derivatives	Carboxylic acids and derivatives	Amino acids, peptides, and analogues	8284.34	10006.1	8447.68	10473.4	8830.82	9112.37	2494.97	3291.54	2317.65	2318.54	2057.74	2084.37	28633.9	28574.9	27411.2	29194.2	35839.7	26459	1140.21	1334.45	1006.93	1520.07	1139.93	1935.58	12600.3	12589.6	11868.8
Serine	Organic acids and derivatives	Carboxylic acids and derivatives	Amino acids, peptides, and analogues	336718	357200	330005	292252	346457	365459	483194	551432	518299	521850	485683	518081	260817	357480	301521	274504	312569	307523	267537	280883	281986	261602	271709	252397	380740	382778	380741
Thr-Pro	Organic acids and derivatives	Carboxylic acids and derivatives	Amino acids, peptides, and analogues	139733	147316	152847	138141	146023	152956	46404.2	35460	31677.5	33478.5	43784	67720.3	248809	264451	260296	254929	272440	254836	32444.4	46103.7	28671	36724.8	46207.5	48393.9	144874	144873	142887
Thr-Trp	Organic acids and derivatives	Carboxylic acids and derivatives	Amino acids, peptides, and analogues	34736.9	40781.3	48272	48495.2	38667.6	53297.3	30350	29848.4	30704.1	13862.5	27189.2	20417.7	64521.5	57131.3	41371.7	56530.2	51687	83773.7	18325	13507.7	22992.4	13685.4	23470.8	22846.8	37426.5	37099.5	35622.5
Vinblastine	Organic acids and derivatives	Carboxylic acids and derivatives	Amino acids, peptides, and analogues	8518.37	8480.68	8708.42	5400.16	9870.05	9977.02	4890.59	6526.37	8404.1	7267.21	8558.01	7246.75	13347.2	12453.7	12994.4	12603.4	15026.4	14004.7	2900.91	3290.93	3994.9	4013	3808.35	4300.68	10006.5	9999.23	10547.6
Vincristine	Organic acids and derivatives	Carboxylic acids and derivatives	Amino acids, peptides, and analogues	13755	11324.6	13468	10264.8	12074.3	12340.1	1603.22	1520.39	1711.79	1199.59	886.489	1124.24	7917.57	7471.75	5393.22	8157.19	8854.05	6615.1	1937.89	1322.59	2034.29	1863.83	1110.44	1249.18	6340.6	5925.29	6335.4
Val-His	Organic acids and derivatives	Carboxylic acids and derivatives	Amino acids, peptides, and analogues	31323.2	25384.7	24657.5	27120.8	29963.4	29164	29986.2	31947.9	28993.8	24019	29453.8	27692.7	54743.1	58969.2	56106.7	58714.2	62171.3	52587.5	20144.5	18562.9	14967.8	16094.9	16537.9	17440.2	32333.7	33887.8	32335.7
Val-Ile	Organic acids and derivatives	Carboxylic acids and derivatives	Amino acids, peptides, and analogues	133769	131965	129679	114707	136009	126817	73240.8	68892.2	70266.1	62851.5	76503	63763.7	268043	281744	285601	282439	285771	246485	102988	102981	119595	100877	104109	108355	173599	164555	173634
Val-Lys	Organic acids and derivatives	Carboxylic acids and derivatives	Amino acids, peptides, and analogues	16758.7	9745.88	33799.6	17917.2	32881	19902.8	1583.13	1601.84	1796.99	1486.86	1094.13	1465.76	49034.3	55919.8	46312.5	47625.4	21342.7	50758	3068.42	3207.27	2617.66	2267.43	3120.42	2919.14	12757.1	12758.1	12150.7
Val-met	Organic acids and derivatives	Carboxylic acids and derivatives	Amino acids, peptides, and analogues	8949.71	10450	16304.3	10350.1	9648.44	15027.1	15896.2	17093.2	15811	17802.6	15195.4	16642.1	38201.6	46175.2	25543.8	46018	45507.2	43955.5	24873.5	34364.1	33578.1	26780	34612.5	32283.9	30109.3	29027.4	29038.4
Val-Trp	Organic acids and derivatives	Carboxylic acids and derivatives	Amino acids, peptides, and analogues	12875.7	3281.56	6204.7	9216.65	14889.7	12858.3	151220	153514	143986	129362	150538	195673	43677	38374.9	28681.6	32833.4	20213.4	25841.7	515286	551168	484698	535730	521282	494640	137751	133225	132733
Val-Val	Organic acids and derivatives	Carboxylic acids and derivatives	Amino acids, peptides, and analogues	46579.5	48235.5	46478.6	47888.3	43663.9	46486.8	16867.3	19582.4	13240.4	14193.8	16970.3	17245.3	85097.6	91185.5	84553.9	81103.8	68446.6	89881.1	9373.13	11641.7	11023.6	12531.4	10615	13068.3	46045.7	45105.5	45904.6
Valine	Organic acids and derivatives	Carboxylic acids and derivatives	Amino acids, peptides, and analogues	3.55323e+06	3.6161e+06	3.59794e+06	3.73983e+06	3.54468e+06	3.61941e+06	3.59518e+06	3.30746e+06	3.55917e+06	3.58591e+06	2.88455e+06	3.07952e+06	3.36791e+06	3.36291e+06	3.26675e+06	3.1646e+06	3.1442e+06	3.23828e+06	2.43223e+06	2.38801e+06	2.27118e+06	2.22187e+06	2.39684e+06	2.32039e+06	3.05184e+06	3.05175e+06	3.00827e+06
Trp-Ala	Organic acids and derivatives	Carboxylic acids and derivatives	Amino acids, peptides, and analogues	25123.7	20469.1	14352.8	15012.4	17906	28888.2	32687.5	35397.3	45196.5	40707.2	38945.8	33686.9	80274.7	97629.8	135469	86883	104450	93797.7	87541.8	74939.6	89857.8	83116.4	89106	84553.1	50489.2	50740.1	50685.4
Trp-Asn	Organic acids and derivatives	Carboxylic acids and derivatives	Amino acids, peptides, and analogues	4652.28	3321.58	5306.57	3967.22	3655.76	4856.09	4568.14	2016.35	4232.37	4217.25	2106.84	4704.44	4881.84	5493.87	3085.1	4912.84	2129.6	5056.95	5677.53	4369.21	3692.33	4340.7	4954.37	3494.83	4087.2	4243.91	4237.79
Trp-Asp	Organic acids and derivatives	Carboxylic acids and derivatives	Amino acids, peptides, and analogues	9598.83	37858.2	8943.8	33473.1	9930.5	8684.89	7088.38	18421.8	8625.07	6578.58	21942.3	8566.06	38333.9	6728.81	5661.93	4230.7	2147.35	5368.67	18997.2	19189	19800.9	18160.4	18728.3	21083.5	30340.1	30915.7	30349.7
Trp-Glu	Organic acids and derivatives	Carboxylic acids and derivatives	Amino acids, peptides, and analogues	25822.2	26817.6	27174.4	24679.5	24214.6	22952.5	9006.61	9664.73	8757.77	9928.38	8887.28	10900.9	58741.1	72833.8	63672.5	64598.8	68075.9	60856.8	17977.1	16421.4	14131	17970.9	14988.1	19921.4	26733.9	27491.5	27495.2
Trp-Gly	Organic acids and derivatives	Carboxylic acids and derivatives	Amino acids, peptides, and analogues	16481.4	16620.9	17713.8	18515.8	13647	18393.2	9324.43	14416.2	14167	13224.8	11455.3	6726.09	17873.9	27968.9	24772	37815.8	30455.7	26386.6	10527.9	7017.56	8345.52	8236.33	7575.5	11496	11869.1	11874.7	10978.1
Trp-Ile	Organic acids and derivatives	Carboxylic acids and derivatives	Amino acids, peptides, and analogues	4627.71	25915.1	3828.87	85861.2	11179.2	9009.25	18529.6	18195	15588	18139.6	25432.3	19033.1	19911.8	18347.9	25008.5	14647.3	18251.3	19660.5	27310.5	27083.7	27152.8	18817.3	29936	10599.5	24326.2	24323.9	25100.9
Trp-Leu	Organic acids and derivatives	Carboxylic acids and derivatives	Amino acids, peptides, and analogues	2490.14	1257.66	2133.21	3626.92	3767.73	3077.56	1982.56	2424.3	2532.59	1623.6	1847.36	2041.78	11860.7	14602.5	10855.6	9366.98	9778.37	10632.3	1671.56	1863.39	2013.18	1421.17	1587.91	1971.35	3636.78	3637.24	3721.81
Trp-Pro	Organic acids and derivatives	Carboxylic acids and derivatives	Amino acids, peptides, and analogues	15975.4	16297.9	16869.5	18117.1	17218.7	3933.22	7633.49	6800.29	8667.95	9500.15	9168.85	8189.5	67644.7	66550.6	68357.6	67716.8	73803.2	68293.7	15520.1	16732.5	14946.1	16040.5	17546.4	17569.6	9842.02	10348	9669.87
Trp-Trp	Organic acids and derivatives	Carboxylic acids and derivatives	Amino acids, peptides, and analogues	4481.8	4021.96	2619.51	2096.12	2758.3	3825.28	2261.6	1967.96	2000.72	2267.42	1994.78	2330.06	5589.73	21063	20259.6	5020.67	10267.9	19889.2	7145.49	5670.05	5023.14	6626.82	4885.72	6508.42	6286.06	6411.05	6286.45
Trp-Tyr	Organic acids and derivatives	Carboxylic acids and derivatives	Amino acids, peptides, and analogues	20271.5	17627.9	16237.6	20050	12563.5	9013.71	29209.4	7031.17	6669.67	8707.84	42014.1	35029.5	24304.9	27723.9	22910	22383.4	24184.5	18897.7	31560.8	38027.2	3761.37	26189.2	34283	34073.7	11898.5	11895.8	10971.1
Trp-Val	Organic acids and derivatives	Carboxylic acids and derivatives	Amino acids, peptides, and analogues	37976.8	50150	43225.7	51054.9	56629.8	54576.2	3080.74	5483.46	5640.25	2446.61	6671.82	3554.09	45086.9	66123.9	61990.5	62762.3	67343.8	35355.9	1996.45	1451.1	4547.02	6601.13	1433.39	4173.58	31956.7	34225.6	34202.7
Tyr-Arg	Organic acids and derivatives	Carboxylic acids and derivatives	Amino acids, peptides, and analogues	14031.6	14558.3	10212.8	10651.1	15429.2	17482.4	12736.9	1928.48	12696.7	2577	1869.06	11767.1	36147	43117.3	37774.1	39932.9	42538.6	39316.1	15718.1	16464.2	14770.7	15564.8	1063.34	1783.83	12009.5	12009.8	11530.4
Tyr-Asn	Organic acids and derivatives	Carboxylic acids and derivatives	Amino acids, peptides, and analogues	11078.6	16811.9	13204.8	18473.9	12704.9	15168.2	23308.9	13938.8	13464.8	20882.6	23423.9	18426.5	2291.71	6986.15	4288.54	12848.6	8679.02	8548.03	21027.1	18782.7	22963.9	23039.9	23285.3	19257.5	18416	18412.1	18768
Tyr-Asp	Organic acids and derivatives	Carboxylic acids and derivatives	Amino acids, peptides, and analogues	1424.37	20543	2499.53	1731	2228.26	19886.6	5353.99	22439	5174.76	6783.03	5731.38	19325.3	2879.33	15122.5	5583.05	20488.9	613.366	16454.7	3258.95	3901.44	3788.74	4533.53	3842.04	4579.68	8611.4	9279.68	12787.5
Tyr-Cys	Organic acids and derivatives	Carboxylic acids and derivatives	Amino acids, peptides, and analogues	165504	167045	180350	159892	154888	206344	129398	81779.9	75254.8	124144	138808	46430.1	309094	156715	171970	232411	234604	115863	146874	751155	180892	171151	179257	59050.9	132832	161635	161808
Tyr-Gln	Organic acids and derivatives	Carboxylic acids and derivatives	Amino acids, peptides, and analogues	9846.81	6161.17	22877.3	18043.6	9105.48	12163.5	22625.3	24516.1	20405	23281.8	3437.85	3005.98	40466.5	47595.7	49365.4	42822.8	67440.1	44779.7	3381.94	2989.99	14571.2	12338.3	12525.4	14474.3	21689	19504.1	21701.3
Tyr-His	Organic acids and derivatives	Carboxylic acids and derivatives	Amino acids, peptides, and analogues	66929.7	70177.1	51802.7	71933.3	3599.68	6712.49	14024.7	12012	12903.5	12372.7	11283.2	13737.3	69216.8	64063.7	59894.2	63811.6	66483.7	1944.73	6562.82	8187.95	6711.32	8106.52	8900.69	6275.63	41568	42729.5	42743.2
Tyr-Ser	Organic acids and derivatives	Carboxylic acids and derivatives	Amino acids, peptides, and analogues	55893.5	73820.5	63480.5	67662	65427.4	79864.2	16483.6	13794	15077.2	14547.7	13652.4	14242.4	84827.1	61093.9	81621	94495.4	68486.6	85136.5	14367.3	15898.1	15505.7	2685.21	16545.8	17457.6	28748.6	29186.4	28747.4
Ureidosuccinic acid	Organic acids and derivatives	Carboxylic acids and derivatives	Amino acids, peptides, and analogues	29873.2	30678.2	20444.3	29843.3	24532.4	35776.8	29311.4	26202.4	29095.7	27673.7	27414.4	24659.4	36124.7	38913.6	33636	37961.2	42582	43770.9	12577	12431.7	11113.1	10862.4	13385.5	63871.7	27248.1	26722	26724.7
Desferrioxamine	Organic acids and derivatives	Carboxylic acids and derivatives	Carboxylic acid derivatives	82745.6	93972.3	84457.9	80448.2	79910.9	98679.5	9574.69	8095.3	9491.93	10289.6	9294.24	8058.53	26863.3	28372.9	27241.5	25506.7	37059.8	24843.9	4401.18	4432.21	5523.18	4136.83	5623.1	4869.78	41886.5	39571.2	40266.2
Tiagabine	Organic acids and derivatives	Carboxylic acids and derivatives	Carboxylic acid derivatives	84859.6	87624.1	77116.3	95236	101372	90354	22087.6	19957.4	20474.9	29206.4	25851.4	14924.6	74675.8	58895.8	89367.4	94828	98959	76099.8	36157.1	67069.6	60915.8	49646.2	60669.5	3454.86	98534.4	97020.8	97011.5
Chorismic acid	Organic acids and derivatives	Carboxylic acids and derivatives	Dicarboxylic acids and derivatives	92304.2	78727.9	18943	89023.4	88039.6	73989.5	24100.7	25554.3	26177.4	29461.3	30785.5	30148.9	48186.5	24767.3	74254.1	50697.7	13222.8	47334.3	16544.4	15827.3	3296.79	5745.69	8502.29	12118.6	66913.2	67228.9	74268.5
Glutaric acid	Organic acids and derivatives	Carboxylic acids and derivatives	Dicarboxylic acids and derivatives	20934.2	2623.64	17400.6	19136.6	5918.15	21892	63748.9	69641.2	65363.3	71339.9	81523	71137.1	23895.3	29365.4	26786.9	23706.1	21889.7	27279.2	4515.94	2476.59	3829.22	4441.25	3525.8	3871.5	25400.2	25234.8	25234.8
Fumarate	Organic acids and derivatives	Carboxylic acids and derivatives	Dicarboxylic acids and derivatives	55735.3	146028	165411	125907	165444	162713	180759	178802	185070	190637	197232	207156	140485	347019	141130	149455	327520	166505	144561	141903	142987	142350	143836	132865	149540	148059	149545
Malonic acid	Organic acids and derivatives	Carboxylic acids and derivatives	Dicarboxylic acids and derivatives	578286	729225	261020	593015	691610	756262	612236	840540	630202	610156	591230	841932	594517	695271	604357	590831	367344	615919	707622	690514	691819	375692	676885	721240	644496	644477	677352
Methylmalonic acid	Organic acids and derivatives	Carboxylic acids and derivatives	Dicarboxylic acids and derivatives	225240	220524	232268	235169	228339	234040	2.28718e+06	2.24572e+06	2.23187e+06	2.17324e+06	2.135e+06	2.33482e+06	354295	401008	320139	328610	383166	346040	1.92854e+06	1.85589e+06	1.86973e+06	1.93879e+06	1.84344e+06	1.82647e+06	1.36579e+06	1.39415e+06	1.3658e+06
Tartronate	Organic acids and derivatives	Carboxylic acids and derivatives	Dicarboxylic acids and derivatives	15382	20483.4	17344.5	210968	147480	18629.9	25368.1	293404	25030.6	221077	20088.2	28357.6	9501.58	240736	483505	9413.12	238609	10916.4	496793	19956	552100	503501	495325	516982	164643	165452	79981.3
Cis-aconitate	Organic acids and derivatives	Carboxylic acids and derivatives	Tricarboxylic acids and derivatives	1.1115e+06	1.14242e+06	1.1597e+06	1.11731e+06	1.16274e+06	1.16988e+06	1.93406e+06	2.02018e+06	1.92225e+06	1.93651e+06	2.05264e+06	1.9781e+06	1.00828e+06	1.07596e+06	1.08672e+06	1.03141e+06	1.05824e+06	990294	1.4879e+06	1.50588e+06	1.65308e+06	1.53248e+06	1.55574e+06	1.57178e+06	1.55008e+06	1.52319e+06	1.52332e+06
Citrate	Organic acids and derivatives	Carboxylic acids and derivatives	Tricarboxylic acids and derivatives	3.862e+07	3.05919e+07	4.03596e+07	3.73079e+07	3.73821e+07	3.85385e+07	3.19395e+07	4.13513e+07	3.8087e+07	3.50622e+07	3.80722e+07	3.13953e+07	3.12064e+07	4.03631e+07	3.5559e+07	3.82649e+07	2.85374e+07	3.24656e+07	2.89966e+07	3.74149e+07	3.30728e+07	2.84745e+07	2.69729e+07	3.36676e+07	3.92097e+07	3.87876e+07	3.87866e+07
Homocitrate	Organic acids and derivatives	Carboxylic acids and derivatives	Tricarboxylic acids and derivatives	1.03939e+06	1.14071e+06	1.16957e+06	1.05873e+06	1.18819e+06	1.14861e+06	924330	920077	898120	975949	947573	951105	832267	841548	869855	844749	828563	849918	402183	389594	411396	393539	403002	434219	997835	977025	977036
Isocitrate	Organic acids and derivatives	Carboxylic acids and derivatives	Tricarboxylic acids and derivatives	986212	565523	562057	1.05402e+06	1.09338e+06	1.19902e+06	1.03161e+06	425953	598230	831520	592113	492067	850850	1.03424e+06	1.00262e+06	935747	881637	1.05483e+06	1.09414e+06	592970	873824	809833	800206	846946	775744	776225	742189
Isocitric acid	Organic acids and derivatives	Carboxylic acids and derivatives	Tricarboxylic acids and derivatives	235930	232138	233746	254541	228948	244680	55060	52151.3	57484.9	49095.8	49843.7	57998.5	91573.7	105079	89836.8	95025.1	107243	87120.2	36046.6	40328.1	12286.4	32576.5	6753.23	33386.5	70721.3	70539.4	70766.3
Trans-aconitic acid	Organic acids and derivatives	Carboxylic acids and derivatives	Tricarboxylic acids and derivatives	1.34353e+06	1.32125e+06	1.73888e+06	1.68157e+06	1.8312e+06	1.84977e+06	1.87614e+06	1.89129e+06	1.98614e+06	2.03308e+06	2.00214e+06	1.97773e+06	1.46972e+06	1.96785e+06	1.73905e+06	1.80007e+06	1.34693e+06	1.63349e+06	1.64931e+06	1.55834e+06	1.9147e+06	1.81024e+06	1.9359e+06	1.71653e+06	1.94444e+06	1.92527e+06	1.95311e+06
Trifluoroacetic acid	Organic acids and derivatives	Carboxylic acids and derivatives	α-halocarboxylic acids and derivatives	168397	120121	126345	132641	104846	115912	735971	100069	60939.5	63999.3	66664	1.0243e+06	73689.3	47033	44923.3	998212	61437.4	853120	72746.4	78171.4	80376.1	782478	67717.6	96078.5	36326.2	36034.6	36329
Chicoric acid	Organic acids and derivatives	Carboxylic acids and derivatives	Tetracarboxylic acids and derivatives	82123.2	90203.5	84300.4	84610.2	88349.1	89136.2	83168.1	81200	82162.3	80641.6	87686	83925	40330.3	46377.5	42352	49551.2	46208.1	47502.1	63556	65629.1	66125.8	64731	67851.7	65679.4	82047.8	80214.4	80211.6
Propionic acid	Organic acids and derivatives	Carboxylic acids and derivatives	Carboxylic acids	90966.4	81551.3	94162	88100.6	89203.2	86794	591620	642229	609632	618628	573042	645956	124717	140724	129444	111826	127338	137824	540957	523477	506208	534589	526008	522374	367901	367900	370580
Fumonisin b1	Organic acids and derivatives	Carboxylic acids and derivatives	Fumonisins	8280.59	6392.4	6942.79	9279.57	6294.92	7929.46	30370.3	35499	31321.7	33999.2	32599.8	36911.5	20209	23578.2	20410.8	21249.3	20934.3	23570.9	3631.9	4079.96	3203.37	3054.83	1478.1	3484.21	21703.3	21698.6	20409.2
3-dehydroquinic acid	Organic acids and derivatives	Hydroxy acids and derivatives	α hydroxy acids and derivatives	13660.7	19520.3	7368.39	13223.6	18487.5	10019.1	9155.88	5628.51	9059.83	6263.85	10370.3	12567.2	19791.2	12348.4	18852.8	19283.3	13211.6	11780.5	27598.8	27752.2	29777.1	32252.5	37530.5	31122.7	9495.99	9504.16	8749.55
β-hydroxypropionic acid	Organic acids and derivatives	Hydroxy acids and derivatives	β hydroxy acids and derivatives	1.06439e+06	1.23692e+06	1.10997e+06	1.22392e+06	1.13643e+06	1.23281e+06	1.38685e+06	949249	1.43317e+06	1.41797e+06	1.02231e+06	1.51596e+06	1.15242e+06	1.24585e+06	1.13923e+06	1.12062e+06	1.18129e+06	1.23653e+06	1.30637e+06	1.32536e+06	1.26475e+06	1.25888e+06	1.27048e+06	1.27556e+06	1.30384e+06	1.30384e+06	1.26995e+06
Atropine	Organic acids and derivatives	Hydroxy acids and derivatives	β hydroxy acids and derivatives	24457.3	18158.9	21563.9	18819.7	17708.9	21644.8	54015.5	54208.5	53279.3	54758.9	66350.8	69545.3	25473.3	115996	81357.7	86603.6	90540	84719.4	96059.5	119539	86081.7	112442	109732	110943	65756.4	65983	65435
L-Malic acid	Organic acids and derivatives	Hydroxy acids and derivatives	β hydroxy acids and derivatives	14274.1	11723.3	12652.3	12150.7	11386.7	13772.1	9817.58	13368.4	7293.14	13094.6	10468.8	11954.2	14165.5	16032.7	9567.96	13582.8	4342.47	12746.2	19503.1	14851.3	12896.9	13139.8	12972.9	11930	12282	13690.1	13603.4
Malate	Organic acids and derivatives	Hydroxy acids and derivatives	β hydroxy acids and derivatives	2.6359e+06	2.64123e+06	2.71854e+06	2.66476e+06	2.68899e+06	2.72732e+06	8.67432e+06	8.59466e+06	9.15408e+06	9.18354e+06	9.13039e+06	8.92726e+06	6.53791e+06	7.13545e+06	6.52119e+06	6.43489e+06	6.92987e+06	6.88139e+06	6.8675e+06	6.91028e+06	6.59513e+06	6.91557e+06	6.44748e+06	6.37005e+06	6.58957e+06	6.58953e+06	6.5603e+06
Tartaric acid	Organic acids and derivatives	Hydroxy acids and derivatives	β hydroxy acids and derivatives	274825	412.208	271819	275625	257337	274073	16078.1	15690.2	13902.8	11507.2	12134.1	13605.5	71211.9	74156.5	75363.3	76921.6	74129.8	79243.6	885.123	1020.61	65862.6	59995	2143.56	1536.86	6796.24	6900.46	6796.69
10-hydroxy-2-decenoic acid	Organic acids and derivatives	Hydroxy acids and derivatives	Medium-chain hydroxy acids and derivatives	82156	136337	115025	88349.5	104495	92332.6	27741.2	28531.9	60630.2	31555.1	28965.1	29980.7	183852	75707	119620	181758	127544	170377	20946.9	19514.3	16921.6	6513.52	21274.5	23016.8	74711.9	74708.5	75874.8
3-Hydroxycapric acid	Organic acids and derivatives	Hydroxy acids and derivatives	Medium-chain hydroxy acids and derivatives	5221.56	4867.46	31820.2	4845.61	2570.87	4358.22	16402.1	16475.9	14278.7	16080.7	15454.7	13840.7	3160.86	2641.87	2964.63	1412.68	3748.28	4223.28	3161.12	4165.05	3952.38	3325.15	3036.58	4202.65	12389.2	12419.2	12419.2
3-hydroxyoctanoic acid	Organic acids and derivatives	Hydroxy acids and derivatives	Medium-chain hydroxy acids and derivatives	38689	37069.3	40918.4	38420.3	37065.6	32628	14277.5	17749.5	16861.6	13787.6	14889.7	17904.8	27269	32111.1	27067.7	24111.8	15820.1	27871.8	13058.3	5602.41	10081.8	12569	11043.3	11526.5	24139.8	21684.9	24263.5
5-keto-d-gluconic acid	Organic acids and derivatives	Hydroxy acids and derivatives	Medium-chain hydroxy acids and derivatives	1662.4	886.251	1557.25	603.119	1463.64	791.984	3429.63	2154.37	2971.17	2900.24	2903.77	2302.96	1598.42	1911.95	1557.53	2081.76	956.055	1618.58	2312.17	2307.95	2391.59	2296.21	2365.17	1570.17	1441.86	1404.41	1401.9
D-gluconate	Organic acids and derivatives	Hydroxy acids and derivatives	Medium-chain hydroxy acids and derivatives	256807	246399	278709	239779	283530	260754	504533	527819	354987	389253	381078	540037	175165	214399	209843	189003	206930	201234	720395	765744	727112	782608	720863	750242	300318	345076	301756
Pravastatin	Organic acids and derivatives	Hydroxy acids and derivatives	Medium-chain hydroxy acids and derivatives	1639.84	1198.84	1272.63	1312.08	979.239	875.253	15186.6	12930.4	14898.6	16823.6	20359.1	22006.1	8405.85	6634.64	6761.65	5465.47	7817.01	8779.27	4772.41	5346.99	5623.08	5566.41	4870.47	5221.51	9445.14	10112.9	10109.4
2-oxoadipic acid	Organic acids and derivatives	Keto acids and derivatives	Medium-chain keto acids and derivatives	60923.6	109202	68291.5	80883	120320	118900	426465	326696	418153	423295	442706	436463	139424	208913	225704	219050	141890	116551	1.3151e+06	1.48118e+06	1.63095e+06	1.10489e+06	1.38287e+06	1.56842e+06	721405	717369	717302
2-oxooctanoic acid	Organic acids and derivatives	Keto acids and derivatives	Medium-chain keto acids and derivatives	1677.23	8036.01	2263.55	9148.91	8159.76	9950.73	9093.38	7980.21	7981.28	4889.01	8087.35	9276.18	9710.64	12157.8	10004.6	969.768	11522.2	10486.6	356.082	3223.07	3199.93	3230.08	3148.69	252.782	7278.46	7423.73	7278.4
3-methyl-2-oxobutyric acid	Organic acids and derivatives	Keto acids and derivatives	Short-chain keto acids and derivatives	4121.31	683.338	4510.79	3791.87	3998.37	4278.3	55521.3	33984.5	53527.6	50777.4	55394.1	53414.7	873.797	660.06	6203.7	5842.33	4834.66	493.073	10676.1	6323.52	6979.48	9347.02	9569.99	10280.5	31342	32119.7	31349.5
Ketoleucine	Organic acids and derivatives	Keto acids and derivatives	Short-chain keto acids and derivatives	43968.2	46338.9	32875.6	46458.8	39481.9	46812.2	173974	185231	169954	177456	181333	180685	76372.1	103825	78016.7	84676.6	36947.4	85961.7	5.40273e+06	5.29954e+06	5.46076e+06	3.18026e+06	5.06795e+06	5.46258e+06	1.683e+06	1.69044e+06	1.69042e+06
α-ketoisovaleric acid	Organic acids and derivatives	Keto acids and derivatives	Short-chain keto acids and derivatives	24139.1	94209	69131.7	20606.3	88947	14410.8	82177.2	126634	98488.2	116773	114710	72635.7	49346.8	53688.6	14600.4	44900.5	46837.7	18685.9	1.85117e+06	1.75573e+06	2.85676e+06	1.3576e+06	2.76017e+06	2.81947e+06	837752	836181	837743
α-ketoglutarate	Organic acids and derivatives	Keto acids and derivatives	γ-keto acids and derivatives	5422.61	5575.17	3262.23	2963.63	5162.28	6669.4	40317.3	32735.4	34801.6	42290.7	42018.3	38086.3	8916.79	6578.13	7704.22	9897.64	6887.19	11380.3	490409	534987	560411	534962	542580	534098	84950.7	80407.7	80609.3
Prephenate	Organic acids and derivatives	Keto acids and derivatives	γ-keto acids and derivatives	1312.84	4473.36	4357.25	5253.74	1904.61	3646.99	2556.63	2278.84	3288.22	2542.34	2918.02	1672.97	9588.69	47929	5050.24	27799.1	39989.9	9901.92	1016.39	4465.18	5344.69	4745.82	4112.55	3941.43	6606.06	5512.16	5478.08
Pyruvate	Organic acids and derivatives	Keto acids and derivatives	α-keto acids and derivatives	62492.4	55112.7	35701.5	67886.7	49784.8	67599.1	636965	703123	652853	608229	651848	649490	127828	145477	114001	140382	89392.8	129875	1.54165e+06	1.63965e+06	1.92287e+06	1.15812e+06	1.57476e+06	1.82375e+06	732407	718582	752998
Penicillic acid	Organic acids and derivatives	Keto acids and derivatives	Medium-chain keto acids and derivatives	262601	294617	252385	307749	284465	260279	466244	299742	453827	476484	483992	240082	307340	289881	219844	261242	276205	265198	287798	280897	285194	295817	173054	305299	375914	333728	335400
α-L-Glu-L-Asp	Organic acids and derivatives	Peptidomimetics	Hybrid peptides	108663	101971	93007.4	95600.1	115485	95167.6	123588	135482	130495	123025	121724	96729.7	90735.4	105431	100657	103862	92136.9	74039.7	136995	145102	151106	132627	130308	154213	101402	101394	97886.2
Amastatin	Organic acids and derivatives	Peptidomimetics	Hybrid peptides	240496	276205	205463	242597	299456	318010	85862.1	90246.5	84903.8	98063.6	103776	87562.9	205235	196346	204504	198433	174401	197665	34229.6	49973	41661.8	32915.1	50038.6	44292.9	219997	217108	217055
Pentagastrin	Organic acids and derivatives	Peptidomimetics	Hybrid peptides	1310.16	1237.19	921.465	794.045	1413.93	1221.64	813.628	1211.2	466.137	441.341	996.718	706.824	3618.73	2676.73	3443.87	3651.08	4387.28	3339.1	453.59	574.052	524.348	683.744	832.302	565.884	1325.21	1346.45	1509.49
Taurine	Organic acids and derivatives	Organic sulfonic acids and derivatives	Organosulfonic acids and derivatives	3.05403e+06	3.1258e+06	2.97884e+06	2.84202e+06	2.72759e+06	2.86088e+06	4.84068e+06	5.40117e+06	4.53088e+06	4.7364e+06	4.70322e+06	5.87682e+06	4.42055e+06	5.2177e+06	4.61578e+06	4.43453e+06	5.22011e+06	4.64911e+06	3.55855e+06	3.62321e+06	3.47483e+06	3.61676e+06	3.6274e+06	3.75319e+06	3.71481e+06	3.77829e+06	3.77838e+06
Methanesulfonic acid	Organic acids and derivatives	Organic sulfonic acids and derivatives	Organosulfonic acids and derivatives	66560.9	47901.2	66664.9	78926.2	69214.6	37517.2	34161.6	69594.4	45032.2	47618.3	29643.5	45161.4	110694	136072	104139	103086	107335	99235.2	35506.9	42579	46833.9	46087.3	49461.8	45234.2	39030.4	37365.3	37483.3
3-amino-1-propanesulfonic acid	Organic acids and derivatives	Organic sulfonic acids and derivatives	Organosulfonic acids and derivatives	25388.5	22314.7	34840.5	28850.9	28649.6	29141.3	12781.7	8601.3	9935.68	9942.13	9246.01	7482.99	9578.46	11113.9	11814.4	13196.4	9791.03	9965.48	13750.7	14951.4	12301.4	12033.4	15040	13059.4	13827.1	15137.1	15925.3
Guanidinoethyl sulfonate	Organic acids and derivatives	Organic sulfonic acids and derivatives	Organosulfonic acids and derivatives	2.72678e+06	2.6847e+06	2.76094e+06	2.66821e+06	2.48703e+06	2.51125e+06	880064	992218	898435	897092	918463	972160	1.90938e+06	1.97457e+06	1.90889e+06	1.92787e+06	1.91377e+06	1.99295e+06	589059	622663	549861	597669	565910	582669	1.72642e+06	1.70082e+06	1.70083e+06
Sodium tetradecyl sulfate	Organic acids and derivatives	Organic sulfuric acids and derivatives	Sulfuric acid esters	3967.14	3774.46	3759.78	4284.33	18128.8	2678.41	5348.44	6879.33	6261.07	1015.27	7072.83	4990.93	8325.57	8410.7	9137.79	8684	13170.3	9815.16	4895.19	6167.12	4343.08	4513.05	6039.91	4929.76	3711.72	3712.42	3966.92
Acesulfame	Organic acids and derivatives	Organic sulfuric acids and derivatives	HASH(0x16f2cd8)	54988.8	54330.2	28230.5	29892.2	41376.7	47128.7	120706	74904.1	100135	97811.5	111412	119211	67740.6	90525.8	82352.9	85321.7	56609.7	85091.9	50979.7	53868.7	53025.5	28902.7	44157.6	45744.4	68163.7	69294.3	68149.7
Indoxyl sulfate	Organic acids and derivatives	Organic sulfuric acids and derivatives	Arylsulfates	21471.8	22737.3	21739.6	22586.5	20476.8	24433.5	10206.6	10332.8	10758.2	11603.2	10483.5	10641.1	17288.7	19878.5	17781.4	15189.7	19905.1	15898.3	12138.5	12296.7	11725.1	11093.6	12309	14895.3	18120.3	17389.1	17378.7
Acetyl phosphate	Organic acids and derivatives	Organic phosphoric acids and derivatives	Phosphate esters	7308.01	6471.9	7549.58	5761.26	5360.38	7102.44	5113.11	3556.69	5748.18	5727.82	6279.17	4221.54	2004.95	2718.24	3058.39	2974.2	3319.25	2606.09	8124.76	7058.66	8538.2	8491.57	8506.56	8688.51	2206.62	1801.8	1830.07
D-erythro-imidazolylglycerol phosphate	Organic acids and derivatives	Organic phosphoric acids and derivatives	Phosphate esters	30956.8	35463.5	29777	30325.6	26352	31313.9	6459.56	9299.79	7858.57	8339.09	6194.57	8453.32	51522	58937.6	49475.6	57421.4	52765.9	55480	62724.7	62963.5	64292.4	67012.9	62555.7	64677.3	43580.3	42606	42604.2
O-phosphoethanolamine	Organic acids and derivatives	Organic phosphoric acids and derivatives	Phosphate esters	3.37401e+06	3.27652e+06	2.59589e+06	3.36147e+06	3.29824e+06	3.3e+06	30763.3	23136.1	27976.1	29509.8	33100.9	30207.5	4951.98	2654.36	4156.37	3287.1	1236.58	2053.94	13210.6	14429.1	13070.9	5904.45	16683.1	11818	249914	249946	252958
O,o-diethyl phosphate	Organic acids and derivatives	Organic phosphoric acids and derivatives	Phosphate esters	44588.7	17461.4	36834.2	22204.4	31629.7	24000.9	16522.3	55051.6	41853.5	10658.6	45536	40656.4	83069.7	120462	62249.4	53382.3	95216.2	87634.4	20197.1	22392.1	26988.6	14091.1	25269.1	20009.5	29153.3	38617.3	35912.2
Phosphoenolpyruvate	Organic acids and derivatives	Organic phosphoric acids and derivatives	Phosphate esters	1890.23	2727.88	2116.48	2027.24	2343.45	3404.24	1667.88	2870.95	1639.36	257.647	2750.64	1606.62	1705.68	2024.67	582.361	1988.38	1226.05	1779.66	2015.89	814.549	2316.87	1950.95	1911.89	2366.67	2909.48	2910.14	2772.68
Phosphoglycolic acid	Organic acids and derivatives	Organic phosphoric acids and derivatives	Phosphate esters	7406.38	5287.89	5562.98	6325.25	5714.64	1408.63	3598.87	3941.71	4297.85	2845.29	4749.78	4881.76	2742.37	1799.83	2345.28	4521.06	5150.28	1674.42	2269.45	3991.86	4715.62	2667.6	2848.88	2719.43	3803.49	3803.82	3618.12
Propylphosphonic acid	Organic acids and derivatives	Organic phosphonic acids and derivatives	Organic phosphonic acids	55170.6	59429.7	52872	51732.4	50779.1	58591.9	11043.3	11659.7	10840.2	10199.7	10666.6	10803.8	62827.1	70217.5	63231.4	60102.7	38733.6	63538.9	8557.41	11105.2	10529.1	6968.68	8028.32	10027.5	40251.8	40806.1	40241.5
Phosphomycin	Organic acids and derivatives	Organic phosphonic acids and derivatives	Organic phosphonic acids	26506.9	25942.3	29230.2	24713.9	24219.8	28375.3	4966.06	2622.93	3220.83	3240.11	4467.67	4994.58	36362.3	38082	36545.2	36705.3	38862.5	34474.9	4281.23	6988.14	5208.6	5200.41	6532.15	6576.72	23915.3	23920.1	23076.2
2-aminoethylphosphonic acid	Organic acids and derivatives	Organic phosphonic acids and derivatives	Organic phosphonic acids	4632.39	3310.67	4186.66	5004.83	1.30135e+06	1368.18	3361.91	1.79601e+06	3175.29	2945.76	3275.04	1.97245e+06	1591.2	3739.36	3348.55	3957.33	2.1501e+06	5055.87	1.26054e+06	1971.38	1309.97	1.2391e+06	1.25879e+06	1.3022e+06	3611.5	3221.93	3607.15
Aminomethylphosphonic acid	Organic acids and derivatives	Organic phosphonic acids and derivatives	Organic phosphonic acids	12170.6	663.585	11609.3	13238.4	10905	12213.5	789446	853507	761091	803694	898841	704127	9690.71	10921.6	12913.1	13187.6	11881.9	11272.6	30154.8	30933.6	30577.2	28508.1	30674.5	29555.6	347520	342999	343099
Ethephon	Organic acids and derivatives	Organic phosphonic acids and derivatives	Organic phosphonic acids	11128.2	8854.24	10176.9	12432.8	14234.1	12312.5	13472.1	12941	14437.7	16124.7	10767.2	10964	16591.3	15964.4	12758.6	13523.2	13936.5	17187	12273.6	10734.6	12500	11516.4	14909.8	15157.6	11528	12400.6	11563.4
Fosfomycin	Organic acids and derivatives	Organic phosphonic acids and derivatives	Organic phosphonic acids	1921.18	204.896	1991.48	144.261	2160.74	124.928	2096.76	2386.21	2157.23	149.263	2143.22	144.636	2410.2	2257.26	2436.98	131.423	2520.47	2388.6	153.565	1817.07	148.55	1845.21	1952.72	100.75	436.631	456.943	796.417
Methylphosphonic acid	Organic acids and derivatives	Organic phosphonic acids and derivatives	Organic phosphonic acids	49383.5	53343.9	50797.8	57935.7	57534.7	61291.4	52750.6	54899.1	51588.7	51149.8	56443.4	53967.1	45561.5	45762.8	52343.8	47866	50738.3	49813.5	51738.7	56150	64781.4	51376.5	62488.7	58250.5	59577	59714.1	59792.4
Zoledronic acid	Organic acids and derivatives	Organic phosphonic acids and derivatives	Bisphosphonates	9566.8	8738.9	7558.49	8115.51	7241.41	9667.32	105533	81703.7	97838.8	44224.5	124569	47260.5	6241.11	1404.77	2766.94	1316.23	13613.1	11259.8	48838.6	50136.6	55479.9	49943	54166.9	55166.4	106680	100022	99945.4
Etidronic acid	Organic acids and derivatives	Organic phosphonic acids and derivatives	Bisphosphonates	75574.6	59264.4	71716.7	74112.6	51339.5	59068.9	4893.05	6103.54	5310.79	5205.58	5357.49	5961.12	13597.6	26832.9	14043.7	16545.9	28152.6	17714.1	4291.52	4923.09	4440.34	5834.17	4536.22	3475.98	2298.09	2117.45	3041.49
Pamidronic acid	Organic acids and derivatives	Organic phosphonic acids and derivatives	Bisphosphonates	9385.04	12681	12576.7	13062.1	11031.4	12606.1	1358.28	2055.36	2724.09	2006.66	3822.83	2933.01	5146.69	6885.23	6056.49	2039.74	5560.93	6690.04	2861.63	2971.23	3378.01	1669.79	3896.07	3317.81	5986.55	5847.16	5848.03
Cyclohexanesulfamic acid	Organic acids and derivatives	Sulfamic acid derivatives	Cyclamates	366376	413852	259940	369584	393313	460829	14858.5	16611.9	12044.2	16016.9	11850	10339.7	41678.8	39324.2	38117.7	39752.7	29536.1	42145.1	12543.1	9246.1	14193.7	9395.67	14218.6	12277.6	147496	151277	147474
Hypotaurine	Organic acids and derivatives	Sulfinic acids and derivatives	Sulfinic acids	61991.4	64499	60809.1	58335.4	59812.4	64215.4	22670.1	25404.5	21564.8	24496.8	24785.9	22288.1	49447.5	48230.1	50208.4	50526.5	52342.9	46512.1	21643.8	20189.2	22094.4	17354.9	21623.6	21494.5	50513.7	50137.7	50084
Moniliformin	Organic acids and derivatives	Vinylogous acids	HASH(0x13e6800)	881148	810032	642551	864435	840920	830904	86494.1	3918.06	2298.25	2317.43	69777	2690.05	84357.2	108483	94948.4	92910.6	72507	91013.3	36931.5	39889.1	32348.7	29440.4	35829.4	37080.1	56680.9	57301.6	57302.5
3-ureidopropionic acid	Organic acids and derivatives	Organic carbonic acids and derivatives	Ureas	640300	562007	555251	747534	556564	587069	570553	488911	611175	615169	556955	527511	487869	547706	512175	483122	513668	481629	468489	444004	491894	482134	507920	512503	540958	537301	540979
α-amanitin	Lipids and lipid-like molecules	Fatty Acyls	Fatty acid esters	17516.9	18513.4	16507.4	18645.7	17174.5	18875	16377.3	19087.6	15076.6	14328.9	19276.6	17952.9	24730.2	31762.7	23124.4	22147	32400.1	25910.1	5190.31	4493.99	3179.08	6228.77	4936.59	5975.9	23740.4	23119	23754.5
Ascorbyl stearate	Lipids and lipid-like molecules	Fatty Acyls	Fatty acid esters	3965.25	4435.57	3937.63	4905.38	4774.91	5604.36	2849.29	3298.6	3335.53	3408.98	3417.66	4660.72	18453.5	14576.6	15912.4	19455.9	14020.5	13830.3	23201.2	18523.3	20935.9	21149.3	22544.7	22407.3	12351	12546.2	12347.4
Methyl hexadecanoate	Lipids and lipid-like molecules	Fatty Acyls	Fatty acid esters	390220	485494	315575	382586	427640	474645	190691	181444	185498	197314	216367	167191	1.62151e+06	1.78784e+06	1.83349e+06	1.774e+06	1.54509e+06	1.59582e+06	1.41792e+06	1.45244e+06	1.82145e+06	1.00851e+06	1.53397e+06	1.75335e+06	1.27984e+06	1.28013e+06	1.23463e+06
Suxibuzone	Lipids and lipid-like molecules	Fatty Acyls	Fatty acid esters	188271	196857	206685	176516	191316	202179	138663	152435	152177	145694	149512	150937	219526	222000	234503	229677	228478	224805	160558	171704	169644	171018	163485	195683	224812	219329	219141
11-dehydrothromboxane b2	Lipids and lipid-like molecules	Fatty Acyls	Eicosanoids	65615.6	69589.8	37972	58266.3	72008.4	72114.5	28163.2	43197.7	36985.6	43240.1	44300.5	34607.3	47531.1	41184.5	50417.2	51232.3	31502.2	45379.2	23261.9	18340.9	26350.8	17798	23664.7	12205.2	56561.3	58853.9	58820.8
17-phenyltrinorprostaglandin e2	Lipids and lipid-like molecules	Fatty Acyls	Eicosanoids	8820.02	8074.72	8724.15	9205.5	8414.53	8932.66	3236.47	1358.72	3126.79	1927.08	4322.18	3263.57	24536	24715.7	25687.6	19826.3	23174.4	27062.3	7547.4	8429.89	9537.89	4264.75	6122.32	7886.33	14279.1	14281.7	14715.3
5(s),14(r)-lipoxin b4	Lipids and lipid-like molecules	Fatty Acyls	Eicosanoids	12143.8	10239.9	7754.36	11146.6	13118.1	13324.6	7796.75	9677.47	12597.4	10090.3	11750.3	4647.55	28554.2	28106.3	31422.2	35877.5	17215.9	30910.8	18424.1	18462	26657.3	43758.4	20026.2	18708.9	18739	18745.5	17992.2
6-ketoprostaglandin e1	Lipids and lipid-like molecules	Fatty Acyls	Eicosanoids	29401.5	26027.8	28344.3	30042.6	27679.9	27549.3	1623.45	74622.5	883.561	65125.7	2025.89	70385.2	10726.7	14395.2	13989.1	14193.6	12251	10367.3	2989.08	37124.3	4323.63	2385.9	3106.42	3518.43	12950.4	12693.4	12950.9
Iloprost	Lipids and lipid-like molecules	Fatty Acyls	Eicosanoids	13072	16947.5	11521.2	12191.7	14923.7	13340.6	3803.93	3673.8	9178.54	3817.05	3167.13	8685.42	19981.3	22906.4	28031.3	26461.1	29213.2	23511.1	3035.86	4022.03	3719.33	2925.53	3493.79	3858.64	11497.3	10932.1	11601.2
Leukotriene b5	Lipids and lipid-like molecules	Fatty Acyls	Eicosanoids	28265	35725.7	26089.8	22209.3	30840.7	34763.4	7007.23	7608.87	7460.08	7476.57	8490.96	8699.98	75664.5	75388.7	151707	127934	45600.3	126772	6619.56	5912.96	12948.1	9351.06	6416.02	8872.94	44642.1	50793.7	50872.2
Leukotriene d4	Lipids and lipid-like molecules	Fatty Acyls	Eicosanoids	24282.5	24917.8	21031.6	21316.9	21752.4	20911.4	7369.43	5919.61	7336.17	5083.44	6874.52	7075.48	32390.1	32624.6	33060.3	39246.6	39989.3	33322.6	20749.1	22938.8	22605.6	22479	22808.6	24422.8	24509.5	24511.3	24396.4
Lipoxin a4	Lipids and lipid-like molecules	Fatty Acyls	Eicosanoids	16764.3	32659.8	32992.7	26527.8	33442.3	33281	31037.1	27668	33492.7	32228.6	51940.6	31811.1	47258.5	53583.1	73262.7	73433.1	55153.6	55289.9	36929.6	29277.8	51273.4	38943.2	42109.9	42955.7	119354	119381	122118
Prostaglandin a2	Lipids and lipid-like molecules	Fatty Acyls	Eicosanoids	6047.34	5845.65	6585.8	1812.02	4826.76	5395.6	6742.51	4961.64	1473.78	6582.17	736.65	5055.11	10278.4	16764.9	6677.91	13121.2	16843.3	15222.1	17619	15048.9	15618.5	15874.2	14509.2	17295.2	7500.28	8137.84	7504.44
Prostaglandin d3	Lipids and lipid-like molecules	Fatty Acyls	Eicosanoids	75331.3	89312.7	79269.7	82825.3	98906.6	104326	51176.9	41372.8	55732.5	59618.4	61139.6	59164	114498	107724	122049	116190	94563.3	109886	27952.2	24882.6	27572.6	19067.5	26279.6	26221.5	98185.2	98188.4	96803.8
Prostaglandin f1α	Lipids and lipid-like molecules	Fatty Acyls	Eicosanoids	15393.5	18228.4	13758.4	18180	14102.2	22249.7	20824.6	17638.6	8855.07	26830.6	27495.5	22295.8	15383.8	16047.1	14264.2	16549.1	7358.31	7231.91	11094.3	11526.2	9494.15	6509.41	813.431	12529.4	15180.7	14301.3	14289.2
Prostaglandin f2α	Lipids and lipid-like molecules	Fatty Acyls	Eicosanoids	30452.2	34252.1	29359.6	28297.2	28792.4	29160.1	803.257	3298.02	3239.72	2540.08	2288.52	3201.45	16040.9	18148.9	17214.8	14837.3	10797.8	17271	3102.5	3230.75	2774.32	2478.84	2483.16	3625.59	12172.5	12159	11592
Prostaglandin f2β	Lipids and lipid-like molecules	Fatty Acyls	Eicosanoids	72853.4	93450.9	73787.3	75067.7	89199.8	107973	70061.6	53342.4	70176.6	81696.5	99210.4	76328.1	189558	351217	207204	384445	147053	372194	90736.3	100209	116799	78588.9	99458.6	107840	177624	179028	212380
Thromboxane b2	Lipids and lipid-like molecules	Fatty Acyls	Eicosanoids	37405.7	34672.2	20454.5	24309.1	29995.9	28274.9	6433.1	5607.92	4135.77	4764.44	5799.6	4427.76	79247.5	87733.8	93330.2	79646.7	94537.4	85013.4	5528.44	5618.91	6325.63	6714.74	8460.65	6345.83	17792.8	19631.2	19617.9
12s-hydroxy-5z,8e,10e-heptadecatrienoic acid	Lipids and lipid-like molecules	Fatty Acyls	Fatty acids and conjugates	1.45871e+06	1.69132e+06	2759.23	2443.3	3836.24	1.79981e+06	585.66	1.05403e+06	1.07092e+06	1.407e+06	1.33512e+06	1.077e+06	4918.02	4.14654e+06	4.5764e+06	8262.37	3.44543e+06	1918.8	26059.8	23907	35927.2	29691.3	32008.3	32457.9	11847.6	11862.4	11016
16-hydroxyhexadecanoic acid	Lipids and lipid-like molecules	Fatty Acyls	Fatty acids and conjugates	235127	265440	158732	246397	275464	259463	625229	564111	591025	635490	738563	610780	442649	569653	655198	522064	287689	672228	587228	392723	469630	222575	408284	455516	624308	600264	599671
19,20-dihydroxy-4z,7z,10z,13z,16z-docosapentaenoic acid	Lipids and lipid-like molecules	Fatty Acyls	Fatty acids and conjugates	2291.83	1791.33	937.967	360.289	1025.94	2882.05	11152.9	7267.7	9820.21	3357.82	7142.67	18947.8	3021.75	7647.23	6811.07	1775.43	8770.33	1869.63	34405.1	32855.9	33841	93805.7	22269.3	35574.2	4058.46	5176.49	5151.17
2-hydroxyisocaproic acid	Lipids and lipid-like molecules	Fatty Acyls	Fatty acids and conjugates	162777	101250	146882	222949	99379	303673	965014	1.08977e+06	1.21023e+06	945009	918500	949536	111533	106140	108865	112165	188935	168535	246100	313294	311351	226294	243338	268335	520303	520083	480082
2-hydroxypalmitic acid	Lipids and lipid-like molecules	Fatty Acyls	Fatty acids and conjugates	7613.08	23394.7	8750.75	16575.7	23860.6	14438.4	31094.8	24070.3	32314	27225.4	34169.7	30676.3	33485	32283.3	30962.1	38975.6	19373.3	33875.6	10603.2	10824	15218.9	3502.82	8749.19	41592.9	32456.8	31732.6	31730.2
2-Isopropylmalic acid	Lipids and lipid-like molecules	Fatty Acyls	Fatty acids and conjugates	153213	158799	146586	143022	145406	167627	66404.1	70523.1	61586	63240.2	62623.7	65211.8	85687.6	91726.9	84749.9	88334.3	92385.9	82740.8	61423.1	68002.9	62693.7	58617.3	64952.8	63929.1	67609.9	65390	67562.6
2-methylglutaric acid	Lipids and lipid-like molecules	Fatty Acyls	Fatty acids and conjugates	8035.68	7903.54	6664.99	1984	7121.8	7560.96	27446.5	26316.6	25483.1	25861.6	29888.3	25349.2	8539.66	8616.68	8095.38	8066.92	7853.89	8356.17	43886.2	43083.2	45709.9	43151.9	56329	44523.5	29267.5	29278.8	25060.9
3-hydroxy-3-methylglutaric acid	Lipids and lipid-like molecules	Fatty Acyls	Fatty acids and conjugates	435490	470032	442671	421807	459823	470395	767009	866993	796469	762567	826081	845392	372045	400280	377803	363406	374390	372921	207721	216660	235914	204704	238067	215466	491996	491943	482302
3-isopropylmalate	Lipids and lipid-like molecules	Fatty Acyls	Fatty acids and conjugates	1.7023e+06	1.75604e+06	1.72693e+06	1.69751e+06	1.78437e+06	1.82003e+06	161996	187668	166433	168658	167402	178153	478809	499729	477455	487221	524523	478820	181006	178724	185788	177749	178072	178462	664296	546574	545254
7-keto-8-aminopelargonic acid	Lipids and lipid-like molecules	Fatty Acyls	Fatty acids and conjugates	61978.6	64956.7	61841.5	60868.9	63167.2	64940.7	37435.7	40661	37682.3	39202.3	36220.9	39174.3	74020.3	77943.6	70865.6	77147	80222.5	75559.3	21679.9	21078.5	20665.2	19228.7	19064.6	19767.3	47768.8	48161.3	47761.4
9,10-dihome	Lipids and lipid-like molecules	Fatty Acyls	Fatty acids and conjugates	25875.9	17712.7	19875.3	17375.7	22929.8	17096	36256.9	36920.6	34362.2	30946.9	42183.6	34043.1	86427	84575.8	75387.7	77512.3	110270	92270.1	125562	101847	109153	111912	100204	106102	69686.1	67025.4	67056.6
Adipic acid	Lipids and lipid-like molecules	Fatty Acyls	Fatty acids and conjugates	38552.9	69009.3	68835.2	50572.7	52419.6	77500.5	3389.71	23386.1	28226.8	2687.25	21534.8	2412.09	24730.4	23324.5	17221.7	2997.71	19126.3	18941.4	12624	12420.2	13298.6	12115.6	16093.7	14279.2	13329.7	4544.9	13505.5
Azelaic acid	Lipids and lipid-like molecules	Fatty Acyls	Fatty acids and conjugates	119428	118986	128366	120717	130523	121250	103423	104229	105346	110213	107094	121816	93222.5	97519.2	125226	96126.2	93710.7	113350	52272.3	50197.5	53423.4	49750.4	55636.3	55657.6	118228	122089	118291
Caproic acid	Lipids and lipid-like molecules	Fatty Acyls	Fatty acids and conjugates	186558	210810	91541.2	188761	178321	184990	92962	84805.3	71422.7	49383.9	56613.7	57903	540583	597572	555315	559092	310111	591228	23237.4	24056.3	15474.7	8847.9	27347.1	23142.3	236778	244120	236759
Cis-9-palmitoleic acid	Lipids and lipid-like molecules	Fatty Acyls	Fatty acids and conjugates	391080	435406	442369	397174	438615	435690	435875	604234	389400	449472	493391	637501	1.59729e+06	1.71818e+06	1.76817e+06	1.88852e+06	1.39594e+06	2.47823e+06	801453	799751	1.74999e+06	709904	927521	888180	1.46655e+06	1.73193e+06	1.73158e+06
Cis,cis-muconic acid	Lipids and lipid-like molecules	Fatty Acyls	Fatty acids and conjugates	106444	101508	77629.6	108746	125982	104839	143248	154958	140845	139438	137290	142320	99626.5	120688	111519	107803	65804	99969.6	30560.6	33709.8	28864.5	11781.7	30427.8	31763.2	98756.9	98757.3	95611.7
Dethiobiotin	Lipids and lipid-like molecules	Fatty Acyls	Fatty acids and conjugates	25946.1	20341.9	11564.1	18760.4	25114.9	26180.1	128527	133170	124333	126756	128672	140174	67167	58130.7	64127.2	54833.9	63857.4	53781.9	74655.6	78955.2	87973.2	101952	88407.1	94196.8	64429.2	65886.9	65883.2
Dodecanedioic acid	Lipids and lipid-like molecules	Fatty Acyls	Fatty acids and conjugates	27068.1	24536.6	24086.6	19724.5	23881.7	23131.3	8891.77	9666.27	11132.3	7871.4	7772.14	10875.9	35184.5	30215.7	27710.5	3769.28	29097.5	35864.1	2985.99	4303.26	2540.23	2547.21	2999.25	4004.98	12882.2	11898.7	11902.8
Erucic acid	Lipids and lipid-like molecules	Fatty Acyls	Fatty acids and conjugates	27651	21579.6	38542.4	23851.1	22338.1	23392	13577.9	12183	15180	15354.7	12694.9	17108.7	11547.6	22165.4	20893.8	7269.11	2217.31	13072.2	139325	153931	142351	121782	154477	144464	31678.5	31687.9	30439.1
Fumagillin	Lipids and lipid-like molecules	Fatty Acyls	Fatty acids and conjugates	24181.5	28371.1	10387.3	19763	15658	28280.7	20411.6	19011.1	23642.9	20751.8	20738.1	19062	16097.7	36973.4	31598.3	16660.8	21378.5	23377	16730.6	11958.9	24494.8	3354.01	20577.2	25468.4	27311.6	28021.8	27103.9
Heneicosanoic acid	Lipids and lipid-like molecules	Fatty Acyls	Fatty acids and conjugates	10716.3	16757.5	16123.4	2317.42	14906.9	9084.1	14355.8	990.578	22332	18167	15463.8	17673.1	36901.9	36271	21517.1	52489.7	46240.3	45003.9	385593	402057	433801	386631	395489	442247	67458.8	68333.8	68337.3
Maleamic acid	Lipids and lipid-like molecules	Fatty Acyls	Fatty acids and conjugates	66297.7	61058.1	64167.8	59733.2	64243.7	64272.9	17144.4	13099.2	13725.8	13932	13501.8	15758.3	43465.2	2703.04	31772.5	19624.8	33178.7	33259.2	21897.4	18989.3	26182.7	26065.5	26638.2	24934.6	37932.6	34996.5	37893.7
Mesaconic acid	Lipids and lipid-like molecules	Fatty Acyls	Fatty acids and conjugates	1.49628e+06	1.64791e+06	1.77285e+06	1.53278e+06	1.55686e+06	1.60549e+06	94706.1	115526	98637.7	93247.9	101863	58434.2	2.6399e+06	2.95231e+06	2.76537e+06	2.6942e+06	3.23315e+06	2.61715e+06	97750.4	99938.7	101636	96496	105239	103892	1.00071e+06	984740	984622
Mevalonic acid	Lipids and lipid-like molecules	Fatty Acyls	Fatty acids and conjugates	44335.5	45396.7	31203.3	42096.7	41628.5	48272.3	148332	154538	160216	136348	149958	130791	35366.7	45683.5	39843	43618.7	36200.1	33343.3	5387.48	11224.6	5608.36	9071.53	2734.48	9838.42	56486.3	56486.7	56853.5
Myristic acid	Lipids and lipid-like molecules	Fatty Acyls	Fatty acids and conjugates	261217	280429	246755	252378	299114	289848	169810	155285	163106	188566	185032	172008	168665	258412	184369	181823	162222	163632	105199	155793	124298	88343.2	115770	118754	364175	364168	370587
Myristoleic acid	Lipids and lipid-like molecules	Fatty Acyls	Fatty acids and conjugates	51879.6	51153.4	51756.9	48179.8	51774.8	54456.4	48140.2	55479.4	46930.1	51674	49437.6	60626.9	43925.7	52731.1	42662.4	43550.5	52541.6	42924.2	50986.8	50823.8	55993.8	53044.2	52821.6	51126.3	76416.1	75746	75499
Nervonic acid	Lipids and lipid-like molecules	Fatty Acyls	Fatty acids and conjugates	68865.5	77207.1	127410	87805	91832.4	99211.8	19930.4	13612.2	14528.7	19413.4	19335.8	16794.6	41616.5	40264.4	46657.7	46138.3	62104.4	54626.9	232665	197356	179723	173328	224814	183931	72256.2	74015.8	74043.5
Nonanoic acid	Lipids and lipid-like molecules	Fatty Acyls	Fatty acids and conjugates	1.53435e+07	1.60553e+07	1.49917e+07	1.51832e+07	1.52576e+07	1.61243e+07	1.34805e+07	1.45521e+07	1.30018e+07	1.33852e+07	1.43807e+07	1.42594e+07	1.50748e+07	1.65591e+07	1.53775e+07	1.51339e+07	1.6055e+07	1.54297e+07	8.67101e+06	8.40891e+06	8.55987e+06	8.70228e+06	8.63531e+06	8.87418e+06	1.45276e+07	1.4721e+07	1.45269e+07
Octadecanoic acid	Lipids and lipid-like molecules	Fatty Acyls	Fatty acids and conjugates	5.84043e+06	6.00247e+06	7.42785e+06	4.25231e+06	6.30009e+06	4.40026e+06	2.94015e+06	1.29294e+06	1.53932e+06	2.96776e+06	2.00495e+06	1.42997e+06	5.04154e+06	5.0153e+06	5.41485e+06	5.44417e+06	5.09197e+06	5.26723e+06	3.38468e+06	3.34141e+06	3.65177e+06	1.25418e+06	3.4578e+06	3.59872e+06	5.76329e+06	5.77217e+06	5.77216e+06
Oleic acid	Lipids and lipid-like molecules	Fatty Acyls	Fatty acids and conjugates	1.85559e+07	1.90916e+07	1.6957e+07	1.7651e+07	1.96169e+07	1.96013e+07	6.81827e+06	1.3896e+07	1.39824e+07	6.77521e+06	1.72746e+07	7.74777e+06	4.84039e+07	5.00103e+07	4.36773e+07	4.51783e+07	6.24687e+07	4.87745e+07	3.71008e+07	3.74811e+07	3.82418e+07	3.29123e+07	2.38666e+07	2.18224e+07	2.67685e+07	2.67741e+07	2.8085e+07
Palmitic acid	Lipids and lipid-like molecules	Fatty Acyls	Fatty acids and conjugates	6.17379e+07	6.86119e+07	8.14e+07	6.18504e+07	7.05427e+07	7.00936e+07	2.77711e+07	2.62688e+07	1.88361e+07	2.22443e+07	3.12992e+07	2.00136e+07	8.4519e+07	8.86119e+07	9.55185e+07	8.94792e+07	7.40492e+07	8.70008e+07	1.56357e+07	1.58249e+07	1.96424e+07	1.36742e+07	2.75302e+07	1.82524e+07	1.09403e+08	1.09428e+08	1.15778e+08
Pentadecanoic acid	Lipids and lipid-like molecules	Fatty Acyls	Fatty acids and conjugates	88574.3	92830.9	77371.2	76919.9	91367.1	98347.4	223370	213456	232864	249969	273640	227660	114364	116535	160809	13924.2	93620.6	96714.7	637173	452367	507627	362925	453751	740144	246221	259697	259623
Sebacic acid	Lipids and lipid-like molecules	Fatty Acyls	Fatty acids and conjugates	129403	128539	120236	117273	128071	125502	45515.1	52036.4	46142.1	50340.7	51816.8	57429.1	313152	352044	329475	329147	342909	304226	69636.8	67076.4	72356.1	67476.1	69195.1	67317.3	174310	176560	174137
Stearic acid	Lipids and lipid-like molecules	Fatty Acyls	Fatty acids and conjugates	44193.7	55556.1	90050.4	81415.3	44003.6	47077	109857	40360	41900.8	71055.2	56406	28073.4	275108	57828.9	49947.6	47065.4	45667.5	46137.1	47900.2	95718.4	50673.7	50607.6	9789.59	105791	66571.8	69231.1	69246.2
Undecanedioic acid	Lipids and lipid-like molecules	Fatty Acyls	Fatty acids and conjugates	29782	32180.9	28861.8	31830.5	27608.5	34496.2	135491	138811	110354	120094	117829	136114	20845.1	24786	21559.2	21276	23925	17565.6	90036	88906.2	89328.5	99021.1	92931.5	97895.1	54508.8	25122	54345.9
Undecanoic acid	Lipids and lipid-like molecules	Fatty Acyls	Fatty acids and conjugates	43851	40491.4	41244.2	40113.6	40319.2	36262.6	66294.8	60657.4	65869.9	60411.4	65776.5	58772	62896.5	52006	55066.2	43274.7	37822.5	48302.2	90797.4	68482.5	69395.5	73104.8	67848.8	58985.7	45496.1	45510.5	44511
Tetradecanedioic acid	Lipids and lipid-like molecules	Fatty Acyls	Fatty acids and conjugates	4620.83	7719.86	9622.79	3423.55	4941.86	5492.7	1612.41	1165.66	1310.04	1135.6	1406.35	1039.21	8155.51	7857.03	7729.67	7961.45	9547.17	7181.02	3072.64	4617.32	1476.79	1351.79	3608.35	1582.68	4845.86	4297.77	4296.63
Valeric acid	Lipids and lipid-like molecules	Fatty Acyls	Fatty acids and conjugates	110446	120455	115589	128890	118240	121817	64660	62230.4	69963.5	68750.5	64078.7	77002.8	57550.8	107950	108489	116930	126793	114019	60146.9	49221.9	51891.7	48142.5	48354.7	54178.3	92804	90874.3	90844.8
13-hpode	Lipids and lipid-like molecules	Fatty Acyls	Lineolic acids and derivatives	7919.1	7143.14	8846.38	9614.66	8102.34	7947.73	3079.47	4673.18	3153.5	3479.13	4126.26	4441.65	14247.7	17919.1	12650	14506.3	15793.3	12653.5	12597.9	15079.4	14500.8	14539.3	13999.9	19126.1	10340.5	10330.3	10538.1
13s-hydroperoxy-9z,11e-octadecadienoic acid	Lipids and lipid-like molecules	Fatty Acyls	Lineolic acids and derivatives	10925.9	6168.57	9430.52	8625.35	12465	12980.1	162692	161931	157275	157770	161536	179558	19626.7	27179.8	21334.3	20919.1	27804.1	23522.6	78844.1	77412.9	79595.8	74647.7	74282.3	77562.8	72155.5	72129.9	69689.1
9-hydroxy-10e,12z-octadecadienoic acid	Lipids and lipid-like molecules	Fatty Acyls	Lineolic acids and derivatives	686149	772371	713217	664519	779423	794560	3.83355e+06	3.34155e+06	3.64312e+06	3.93233e+06	4.49513e+06	3.59202e+06	1.49539e+06	1.48421e+06	1.71773e+06	1.59639e+06	1.29988e+06	1.54795e+06	4.40755e+06	4.53632e+06	5.44266e+06	4.0774e+06	4.7589e+06	5.08525e+06	3.3942e+06	3.38326e+06	3.35338e+06
Linoleic acid	Lipids and lipid-like molecules	Fatty Acyls	Lineolic acids and derivatives	8.67771e+06	9.08343e+06	9.77087e+06	8.43656e+06	9.49169e+06	9.47693e+06	2.5881e+07	1.25592e+07	2.48516e+07	2.63355e+07	2.91708e+07	1.42473e+07	2.95115e+07	1.76058e+07	3.28278e+07	3.22666e+07	3.02535e+07	3.00274e+07	1.40602e+07	1.56578e+07	3.76554e+07	1.7669e+07	1.69347e+07	1.87829e+07	2.51604e+07	2.50669e+07	2.50664e+07
Acetyl-coa	Lipids and lipid-like molecules	Fatty Acyls	Fatty acyl thioesters	717.888	716.223	699.483	604.472	632.422	694.014	3292.66	3760.67	2658.13	3050.19	2241.84	3439.81	844.911	959.978	908.782	1185.63	961.677	888.387	3457.2	2776.37	3746.72	3607.99	3601.69	3718.63	2359.85	2222.17	2360.34
Linoleoyl coenzyme a	Lipids and lipid-like molecules	Fatty Acyls	Fatty acyl thioesters	20500.4	23758.1	22424.8	23682.6	22210.9	23112.4	8618.65	8902.8	8097.74	8234.29	7257.04	8033.5	18596.1	24239.4	21890	19962.9	20753.4	18051.1	12529	12068.9	13498.8	12232.2	10633.1	11221.9	19409.1	19810.2	19813.8
Linoleoyl-CoA	Lipids and lipid-like molecules	Fatty Acyls	Fatty acyl thioesters	3553.71	3556.83	4889.6	2458.77	3325.37	4655.62	1394.79	1495.86	1260.68	1525.67	1293.79	1433.8	4937.89	5737.2	3422.14	5240.56	5024.43	4203.71	2856.62	2134.16	2543.59	2339.03	2228.82	2308.58	3434.11	3339.21	3431.69
Chloramphenicol glucuronide	Lipids and lipid-like molecules	Fatty Acyls	Fatty acyl glycosides	3888.02	5619.71	4641.5	4729.83	4927.13	4719.29	626.831	933.508	849.53	1201.76	1163.19	913.534	3223.9	2265.05	2955.77	3103.73	2955.97	2072.94	780.186	346.437	648.883	876.985	717.952	807.767	3120.19	2940.02	2939.23
D-turanose	Lipids and lipid-like molecules	Fatty Acyls	Fatty acyl glycosides	386102	452981	491750	456451	451527	464076	831147	556009	334713	499678	347134	402546	459149	471504	451535	456193	482400	462106	281146	295824	301735	303811	382673	316284	523481	593817	596336
Lactitol	Lipids and lipid-like molecules	Fatty Acyls	Fatty acyl glycosides	31004.4	22600.3	24810.8	26813.7	25770.6	26174.3	6806.1	5840.07	6524.75	877.485	5687.61	6523.35	24540.9	29822.7	22809.8	26972.1	29408	20397.2	5672.04	4390.14	4552	5183.92	4630.18	4131.87	9477.22	9105.6	9103.55
Lactobionic acid	Lipids and lipid-like molecules	Fatty Acyls	Fatty acyl glycosides	198200	203519	187685	201809	187257	220392	157551	134486	133386	1884.61	117570	149078	207922	201965	194992	192094	208819	186751	5312.82	4451.87	49676.3	4472.25	1874.83	64037	4190.37	4760.49	3748.96
Lewis a trisaccharide	Lipids and lipid-like molecules	Fatty Acyls	Fatty acyl glycosides	15135.5	19321.3	3080.2	23551.4	16519.8	4700.05	16584.7	16449	12988.7	9428.11	21058	15506.2	7052.43	11350.5	10359.6	47753.7	12007.6	8018.83	12682.2	11366.7	20886.8	14704.1	13339.3	14086.8	14759.8	6602.28	16541.5
Maltitol	Lipids and lipid-like molecules	Fatty Acyls	Fatty acyl glycosides	160803	146579	133276	166119	145036	166920	53075.8	55948.5	52709.8	47185.9	49399.8	46438.6	154259	162059	147667	144136	129304	151184	32303.8	38791.8	34775.1	29447.2	30331.9	31855.4	106484	106484	106828
N-palmitoyltaurine	Lipids and lipid-like molecules	Fatty Acyls	Fatty amides	37737.7	47491.9	17772.8	33169.2	42823.8	50074.9	4659.46	2080.42	2349.63	3649.93	2811.74	6276.67	56251.2	55126.2	60586.1	47127.5	38858.4	55006.4	5231.99	8684.4	5800.14	2981.16	5967.85	5512.52	34436	33555.8	33531.5
N-stearoyltaurine	Lipids and lipid-like molecules	Fatty Acyls	Fatty amides	33164.3	35953.6	35007.1	35278.9	39564.4	40125.7	22353.2	24343.5	21442.4	20230	23814.3	12644.7	38104.1	38297.1	11307	44257.7	19512.3	39171.2	13256	14299.7	17296.9	13032.1	13959.2	15618.4	34617.1	34267.9	34614.6
Pantothenol	Lipids and lipid-like molecules	Fatty Acyls	Fatty amides	56260.8	66594	43055.9	52919.4	56525.2	62568.6	85211.8	55468.1	70949.4	83712.2	94420.5	55818.3	12053.5	5050.92	12715.9	15801.4	16967.7	10295.3	2226.85	3215.7	3421.42	3100.69	4414.61	5039.14	65721.4	65721.1	65926.9
Leucenol	Lipids and lipid-like molecules	Fatty Acyls	Fatty alcohols	20630.7	32660.2	23697.1	26775.7	29581.9	12532.2	75538	72964.1	70312.4	82740.1	74057.5	75900.1	20002.1	9821.39	26353.8	15546.3	22709.1	27845.1	79148.6	85115	84156.3	99584.4	86724.3	75099	34317.4	42408.9	42463.8
Geranyl diphosphate	Lipids and lipid-like molecules	Fatty Acyls	Fatty alcohol esters	3959.63	7189.39	3957.04	3719.09	8791.29	2733.04	3738.35	16657.7	13223.9	2182.39	5243.88	16719	3801.42	2463.66	7371.29	6904.23	622.944	4698.65	17796.8	1770.73	23847.7	13508.5	31749.1	2066.16	6405.45	5768.56	6084.27
β-glycerophosphate	Lipids and lipid-like molecules	Glycerophospholipids	Glycerophosphates	1.41547e+06	1.61701e+06	1.27097e+06	1.35412e+06	1.53129e+06	1.65174e+06	98000.7	196186	148021	113247	134487	108852	1.81116e+06	1.78768e+06	2.13288e+06	2.01152e+06	1.54838e+06	2.18041e+06	154412	187062	198222	105965	129691	187732	1.06833e+06	1.06835e+06	1.1043e+06
1-hexadecanoyl-2-(4z,7z,10z,13z,16z,19z-docosahexaenoyl)-sn-glycero-3-phosphate	Lipids and lipid-like molecules	Glycerophospholipids	Glycerophosphates	10838.2	14935.6	8710.49	5345.93	12929.4	12519.6	2795.97	3273.93	3761.49	3654.9	4170.16	4336.77	16879.8	23305.4	23511.6	14146.7	15676.5	16478.6	4058.06	4077.63	4212.83	4660.15	4380.25	4316.94	10067.5	9542.06	9523.02
1-Hexadecanoyl-2-(9Z-octadecenoyl)-sn-glycero-3-phosphoric acid	Lipids and lipid-like molecules	Glycerophospholipids	Glycerophosphates	56651.1	176654	93907.5	58246.8	82115.2	73074.2	41450.7	34507.6	42541.6	49912.3	51136.8	28252.4	68077.8	72001.1	74372.6	69869.6	87554.3	66595.9	84337.2	92976.3	105897	116456	87130	83394	94638.4	102797	93761.1
1-stearoyl-2-linoleoyl-sn-glycero-3-phosphate	Lipids and lipid-like molecules	Glycerophospholipids	Glycerophosphates	143688	175544	186049	131200	178720	128783	28630.5	51367.1	2145.68	50390.6	55273.2	42428.5	82398.4	173404	152720	231378	239601	108467	14238.8	50849.3	55265.8	41463.9	54726.7	54914.3	73748.4	72675.4	82472.1
1,2-dioleoyl-sn-glycero-3-phosphate	Lipids and lipid-like molecules	Glycerophospholipids	Glycerophosphates	143697	153277	172539	33823.1	159406	29102.9	48554.7	47109.3	29317.7	40260.2	45394.8	27879.1	212551	238591	25128.9	29518.1	229248	20730.4	30758.8	56787.9	46572.6	35105.8	49281	69616.1	139219	135677	139197
Glycerol 3-phosphate	Lipids and lipid-like molecules	Glycerophospholipids	Glycerophosphates	32602	35938.3	39123.6	35400.6	38790	39343.7	373952	394107	380525	396632	404238	382876	53031.8	60023.6	54297.6	45646.7	51834.8	55043.1	218496	220986	224902	213214	211535	218955	198614	198443	198442
1-(1z-octadecenyl)-2-(4z,7z,10z,13z,16z,19z-docosahexaenoyl)-sn-glycero-3-phosphoethanolamine	Lipids and lipid-like molecules	Glycerophospholipids	Glycerophosphoethanolamines	97917.7	89528.9	90362.5	82623.4	97350.2	95895.5	87930.6	77493.1	69557	90368.2	102561	96916.4	95061	96075	110040	93731.1	85116	108745	98981.3	109147	107107	120971	109227	115970	123836	123828	121940
1-(9z,12z-octadecadienoyl)-2-hydroxy-sn-glycero-3-phosphoethanolamine	Lipids and lipid-like molecules	Glycerophospholipids	Glycerophosphoethanolamines	2.39672e+06	2.46321e+06	2.48865e+06	2.31453e+06	2.40255e+06	2.52532e+06	6.08779e+06	6.42187e+06	5.97136e+06	6.13827e+06	6.54806e+06	6.51569e+06	4.36076e+06	4.92893e+06	4.51016e+06	4.40557e+06	4.71613e+06	4.47919e+06	3.27089e+06	3.25628e+06	3.3942e+06	3.26105e+06	3.27228e+06	3.53293e+06	4.12063e+06	4.36484e+06	4.36423e+06
1-myristoyl-2-hydroxy-sn-glycero-3-phosphoethanolamine	Lipids and lipid-like molecules	Glycerophospholipids	Glycerophosphoethanolamines	2954.69	3173.82	2673.83	2166.45	2890.9	4003.8	10705.2	9688.3	10305.2	9335.56	10610	9427.06	6285.17	6885.37	6134	5474.88	6093.13	5125.56	3684.97	4558.76	3649.37	3754.26	3408.62	4598.44	6737.47	6738.51	6920.11
1-oleoyl-sn-glycero-3-phosphoethanolamine	Lipids and lipid-like molecules	Glycerophospholipids	Glycerophosphoethanolamines	838465	883389	885104	846366	855006	1.00089e+06	1.00685e+06	967942	973971	988446	1.04957e+06	1.01993e+06	2.04379e+06	1.92296e+06	1.98399e+06	1.94399e+06	1.87249e+06	1.79274e+06	1.73059e+06	1.96267e+06	1.91049e+06	1.80983e+06	1.81672e+06	1.93714e+06	1.41197e+06	1.41195e+06	1.40391e+06
1-palmitoyl-2-hydroxy-sn-glycero-3-phosphoethanolamine	Lipids and lipid-like molecules	Glycerophospholipids	Glycerophosphoethanolamines	876231	930300	956184	894612	908576	949980	6.4718e+06	6.56327e+06	6.41205e+06	6.61674e+06	6.86866e+06	6.6533e+06	1.59868e+06	1.66358e+06	1.73309e+06	1.66975e+06	1.68036e+06	1.61322e+06	3.47609e+06	3.54324e+06	3.72522e+06	3.55832e+06	3.63547e+06	3.81982e+06	2.99686e+06	2.99691e+06	3.0318e+06
1-stearoyl-2-linoleoyl-sn-glycero-3-phosphoethanolamine	Lipids and lipid-like molecules	Glycerophospholipids	Glycerophosphoethanolamines	833573	1.13482e+06	969380	948354	1.0264e+06	1.18098e+06	897126	361572	785713	405898	967173	345276	1.006e+06	906712	1.19673e+06	1.16229e+06	1.46084e+06	1.00578e+06	1.14896e+06	647931	996349	1.28124e+06	1.23449e+06	1.27019e+06	1.23106e+06	1.21792e+06	1.21789e+06
1-stearoyl-2-oleoyl-sn-glycero-3-phosphoethanolamine	Lipids and lipid-like molecules	Glycerophospholipids	Glycerophosphoethanolamines	58558.2	49780.3	51523.2	29955.8	31457.9	59741.9	22611.2	23968.6	26857.2	22478.3	22880.2	84436.5	102377	108400	109683	104607	84179.1	96089.2	81129.1	84953.3	70397.8	51043.4	88493.2	89735.6	97275.1	97363	92187.8
1,2-dioleoyl-sn-glycero-3-phosphoethanolamine-n-methyl	Lipids and lipid-like molecules	Glycerophospholipids	Glycerophosphoethanolamines	28268.8	34073.3	17945.5	15818.6	15464.3	15616.7	24085.1	24736.3	26731.2	27791	30213.9	25929	41595.2	45048.5	38263	49000.9	46736.2	42995.2	46396	50367	48365.1	26938.1	18421	18938.4	35450.8	27302.3	35554.2
1-myristoyl-2-palmitoyl-sn-glycero-3-phosphocholine	Lipids and lipid-like molecules	Glycerophospholipids	Glycerophosphocholines	34756	37726.8	15365.7	35778.6	15101.8	22051	32374.2	28681.4	31272.3	28460.1	30960.4	9645.35	14757.4	28856.9	30263.3	39610.3	21609.1	36193.9	36585.5	33951.3	49450.6	40180.6	33227.6	45203	35659.4	35661	36389.7
1-myristoyl-2-stearoyl-sn-glycero-3-phosphocholine	Lipids and lipid-like molecules	Glycerophospholipids	Glycerophosphocholines	317720	329230	197612	234939	264958	281224	167548	216363	194197	201478	179309	230054	665052	752335	797354	735232	359786	694582	129252	135949	141126	90197.1	139496	133081	517937	518197	509559
1-myristoyl-sn-glycero-3-phosphocholine	Lipids and lipid-like molecules	Glycerophospholipids	Glycerophosphocholines	3767.45	3901.66	7318.73	7293.11	7515.93	7397.18	12479.2	8914.2	7518.32	3742.76	10722.3	9892.15	11200.5	13446.4	10651.6	9911.26	11278.4	10361.1	65388.1	54112.8	42521.9	50568.5	45160.5	45013.5	11140.8	10858.6	10861
1-oleoyl-2-myristoyl-sn-glycero-3-phosphocholine	Lipids and lipid-like molecules	Glycerophospholipids	Glycerophosphocholines	22796.3	18857.6	17910.3	18629.8	13810.7	22038	50157.5	44976.3	44715.9	48421.4	49589.8	49934.8	16206.9	25487.2	30754.4	28988.3	30674.5	24733.1	19657.5	17852.8	21485	23327.1	19567.1	19838.3	35013	34047.6	34057.7
1-oleoyl-2-palmitoyl-sn-glycero-3-phosphocholine	Lipids and lipid-like molecules	Glycerophospholipids	Glycerophosphocholines	15425.4	17431.1	20431.4	17071.5	17742.9	16447.4	3556.38	3666.14	3905.51	3886.98	3270.14	2902.18	12215.3	15077.5	7504.98	12445.4	13399.3	11470.7	3582.93	4483.1	4542.85	4264.82	5210.45	4941.48	12410.3	12674.7	12405
1-palmitoyl-2-arachidonoyl-sn-glycero-3-phosphocholine	Lipids and lipid-like molecules	Glycerophospholipids	Glycerophosphocholines	13118	19835.9	55941.9	17072.3	51814.8	63620.5	26638.6	23665.5	24230.4	30612.7	25468.2	23528.4	23560.7	78639.7	23783.3	35839.1	44243.4	18755.7	15669.2	27269.1	47941.3	50068.8	20595.9	20214.7	38922.9	55625.9	56312.1
1-palmitoyl-2-linoleoyl-sn-glycero-3-phosphocholine	Lipids and lipid-like molecules	Glycerophospholipids	Glycerophosphocholines	49879.1	66239.3	38034.1	45863.8	55759.3	64300	50137.5	57772.8	52997	53190.1	50290.5	58143.2	112581	129270	110782	125951	92288.9	117099	53186.2	48035.9	44682.6	28995.8	43360.1	47717	83956.4	83145	83152.4
1-stearoyl-2-docosahexaenoyl-sn-glycero-3-phosphocholine	Lipids and lipid-like molecules	Glycerophospholipids	Glycerophosphocholines	206445	225908	208565	208313	222918	241341	111946	137865	150671	130873	111718	136130	186408	204110	214395	205659	182130	192594	196190	262212	277935	202368	272813	240247	269114	257610	257200
1-stearoyl-2-oleoyl-sn-glycero-3-phosphocholine	Lipids and lipid-like molecules	Glycerophospholipids	Glycerophosphocholines	6664.58	6933.71	5866.09	5762.06	5664.57	7362.4	28307.6	24807.7	21361.2	26970.1	31376.2	26043.4	6368.88	5889.02	6171.78	5952.96	5601.63	5103.59	24337.6	21219.6	29562.3	28597.1	26223.1	25036.2	23670.4	24036.6	24035.7
1,2-diarachidonoyl-sn-glycero-3-phosphocholine	Lipids and lipid-like molecules	Glycerophospholipids	Glycerophosphocholines	29106.2	22583	16091.4	22880.2	19254.5	18718.1	8562.31	10206.3	9784.62	10613.9	6999.55	8889.04	20714.3	24112.6	22644.3	21320.8	28678	21996.3	6660.41	7337.5	6870.79	12897.3	5821.37	5822.4	14323.7	15171.6	14344.3
1,2-distearoyl-sn-glycero-3-phosphocholine	Lipids and lipid-like molecules	Glycerophospholipids	Glycerophosphocholines	5839.28	2546.44	3753.1	3555.02	3869.66	2286.32	2787.16	2911.53	1737.86	3304.03	1547.06	2196.9	4767.17	5583.33	3119.12	3491.5	3039.27	2526.05	1931.68	1961.61	1104.97	901.361	2555.89	1995.88	1780.06	2115.5	1677.86
Phosphatidylserine	Lipids and lipid-like molecules	Glycerophospholipids	Glycerophosphoserines	55330.1	61815.2	51801.6	54423.1	60305.8	57964.7	24211.5	26775.3	23301.6	23387.2	32556.4	24356.4	79180.4	88002.2	84794.2	84275.1	86915.3	75938	13961.4	16784.3	17874	17987.8	13944.8	16272	54255.9	54117.9	53579.1
1-palmitoyl-2-arachidonoyl-sn-glycero-3-phosphoserine	Lipids and lipid-like molecules	Glycerophospholipids	Glycerophosphoserines	5.14763e+06	4.59185e+06	4.58143e+06	4.40525e+06	4.36146e+06	4.59308e+06	1.24661e+06	1.36612e+06	1.219e+06	1.2766e+06	1.36368e+06	1.35698e+06	5.61068e+06	5.74386e+06	5.72813e+06	5.76577e+06	5.56765e+06	5.55135e+06	1.46819e+06	1.49503e+06	1.57334e+06	1.5571e+06	1.52504e+06	1.56786e+06	3.98476e+06	3.98426e+06	3.98813e+06
1-stearoyl-2-arachidonoyl-sn-glycero-3-phosphoserine	Lipids and lipid-like molecules	Glycerophospholipids	Glycerophosphoserines	68167.3	46586.3	67712.5	45445.6	70681.4	56686.6	12508.9	17588.4	17092.7	17500.4	16647.9	19620.3	84022.7	60210.9	83735.4	83999.2	91419.5	75593.6	25085.5	27544.2	28339.5	17454.1	26569.1	25718.5	55865.5	58186.9	58213.7
Ginsenoside rf	Lipids and lipid-like molecules	Glycerolipids	Triradylcglycerols	29089.7	28563.5	44646.5	13031.6	13821.7	30706.8	32489.3	20190.6	35006.4	26692.1	30569.7	29999.3	27895.9	31154.3	26135.3	22567.8	36790.1	19881.5	20748.5	21197.3	24720.8	20329.2	19387.5	21172.5	12642.5	16906.1	16890.9
Ligustroflavone	Lipids and lipid-like molecules	Sphingolipids	Glycosphingolipids	1210.31	985.996	932.158	1021.98	1093.65	934.388	214.139	213.516	151.662	120.838	112.231	176.037	1416.96	1124.52	1278.62	1166.2	1079.1	1352.99	79.7638	99.4042	251.501	85.4297	286.431	273.814	474.768	451.23	450.328
1-hexadecanoyl-2-(9z-octadecenoyl)-sn-glycero-3-phospho-(1'-myo-inositol)	Lipids and lipid-like molecules	Glycerophospholipids	Glycerophosphoinositols	244925	197335	179330	200199	203559	201973	168973	153265	148612	161567	165899	158081	88525	127013	108948	113612	92020	90661.4	30087.4	35296.7	36832.3	27514.6	36081.6	36949.5	169282	167578	166568
α-hederin	Lipids and lipid-like molecules	Prenol lipids	Triterpenoids	19110.9	13710.4	14067.5	16707.9	19517.7	14948.7	8348.47	2275.08	8167.07	7621.09	7631.76	7836.02	16926.5	17635.1	22135.3	18332.2	19570	32251.2	14861.6	7937.72	6405.94	4878.98	6842.44	7338.31	10875.8	10095.8	10079.5
18β-glycyrrhetinic acid	Lipids and lipid-like molecules	Prenol lipids	Triterpenoids	3209.8	6758.96	2900.5	3408.59	3361.3	6263.22	1755.23	2579.44	2234.73	1757.96	2139.96	2692.29	21898.8	23375.1	16249.5	16905.3	16383	16964.1	3517.24	4275.24	4610.15	4861.38	5837.68	5241.71	6930.49	7380.03	6925.1
3,5-dibromo-l-tyrosine	Lipids and lipid-like molecules	Prenol lipids	Triterpenoids	51405.1	95180.9	88260.4	63505.3	74282.7	107841	71518.2	52145.4	65358.4	67184.3	92113.3	61713.4	58599	44232.6	83591.5	70768.6	70727.2	58556.5	62410.7	82227.1	98702.1	65727.7	70052.1	93573.9	110006	109998	111080
Alisol a	Lipids and lipid-like molecules	Prenol lipids	Triterpenoids	23646.4	30991.1	28763.5	23859.5	27208	28832.8	15529.8	14939	15225.8	18174.4	17021.4	16092.1	26613.6	26076.9	28696.8	27646.5	26744.7	28229.5	7322.98	9345.75	9688.7	4886.6	7837.57	3682.14	27413.9	27994.1	27424.5
α-hederin	Lipids and lipid-like molecules	Prenol lipids	Triterpenoids	5045.3	8448.84	4352.07	4143.64	4933.98	8608.67	5635.52	6434.15	5324.18	5275.48	3814.89	4307.14	8551.62	4745.27	11411	5127.66	4465.13	8154.62	3764.46	5449.9	9260.7	3504.33	6042.61	5726.05	5550.38	6571.51	6588.53
Carbenoxolone	Lipids and lipid-like molecules	Prenol lipids	Triterpenoids	9142.69	14670.8	12925.4	8940.11	16576.4	12627.4	2274.78	1767.32	1747.83	2098.29	1162.14	1681.48	7982.92	4426.14	10121	8073.98	8502.2	4884.01	2722.2	2310.14	2695.67	2173.34	2443.33	2017.71	6063.76	6191.39	6201.98
Echinocystic acid	Lipids and lipid-like molecules	Prenol lipids	Triterpenoids	13478.3	13493.8	6642.11	13574	8091.26	7759.79	2132.75	8274.51	800	8520.63	8002.98	6583.02	13976.8	21033.9	24123.6	13545.4	17596.4	17878	5226.64	4989.57	8876.16	4995.5	5369.99	6817.8	10207.1	10897.7	10205.4
Forskolin	Lipids and lipid-like molecules	Prenol lipids	Triterpenoids	107799	105615	111333	101554	106789	111596	642204	665683	638855	636494	673224	662052	201001	225253	202556	216559	208316	205717	119350	123666	119881	118814	120643	124474	308265	305319	305319
Ganoderic acid f	Lipids and lipid-like molecules	Prenol lipids	Triterpenoids	44219.9	43783.5	33537.2	35513	48220.9	37642.6	3059.28	4123.85	727.059	3880.18	5027.62	3920.57	41326.1	48156.7	54555.6	45178	42703.7	52918.9	7019.61	7609.46	9816.75	6589.61	7890.88	13521.3	17989.5	17944.5	17374.8
Ginsenoside f1	Lipids and lipid-like molecules	Prenol lipids	Triterpenoids	2374.79	3226.25	3211.1	3295.06	3027.35	3585.69	6217.7	3926.09	3213.88	3511.96	7049.83	4060.76	2830.46	4425.98	4800.96	3483.31	5607.24	4789.02	1935.19	1295	1735.15	2893.8	1426.09	1825.24	3598.13	3595.92	3334.6
Ginsenoside f2	Lipids and lipid-like molecules	Prenol lipids	Triterpenoids	46520.3	51531.3	54907	52182.5	53339.6	55542.2	10277.1	10071.6	9177.9	9897.04	8852.13	9312.39	21396.4	27904.1	21585	21748.8	23567.2	21997.3	5172.78	5200.02	5915.87	4985.87	4861.51	5214.45	35526.9	35607.2	35342.7
Ginsenoside re	Lipids and lipid-like molecules	Prenol lipids	Triterpenoids	15437.7	14448.9	17353.7	15363.7	9615.45	16375.1	460.773	425.325	391.228	366.658	285.752	774.901	4927.99	6062.23	4777.03	4530.38	5032.12	2530.18	294.307	266.224	504.68	1279.22	327.337	696.643	5030.67	5034.52	4813.35
Ginsenoside rg1	Lipids and lipid-like molecules	Prenol lipids	Triterpenoids	43454.8	59568.3	36350.4	51620.3	26590	56483.6	65083.6	67139.3	62533.4	71550	76785.2	70320.1	30141.6	34397	35769.7	57195.3	40596.1	58189.9	32903	36315.2	34693.8	2977.62	33214.1	35039.1	45224.3	45215.8	44140.2
Ginsenoside rg6	Lipids and lipid-like molecules	Prenol lipids	Triterpenoids	9050	3572.61	38953.7	16485.3	30257.1	9540.54	2309.18	594.624	1100.31	3091.68	2897.56	1962.82	20388.2	63276.9	55412.9	26708.9	25788.7	5223.76	2793.79	2012.93	3092.66	3654.52	1325.9	1786.01	12843.7	21165.6	13202.3
Ginsenoside rh2	Lipids and lipid-like molecules	Prenol lipids	Triterpenoids	16071.4	19255	17541.6	14679.5	14858.5	13599.3	24800.1	31290.7	31116.7	27774.6	35173.9	34130.1	21106.6	21591.7	18242.8	20643.7	23558.6	20045	12499.9	17141.1	17262	10094.5	14541	12564.5	26114.6	26101.8	26681.3
Lanosterol	Lipids and lipid-like molecules	Prenol lipids	Triterpenoids	11673.8	11220	7806.32	9877.27	11120.8	10286.3	667.547	579.214	714.235	878.589	672.383	577.643	43595.7	45356.1	44727.1	49199.1	37930.6	43987	5382.55	7818.53	7856.39	6134.29	7392.77	10795.3	21549.9	20599.1	20611.4
Limonin	Lipids and lipid-like molecules	Prenol lipids	Triterpenoids	16529.4	15124.1	15499.2	22338.2	16157	16799.1	5553.08	7330.58	6205.43	8475.67	6862.16	7306.15	80709.3	91271.9	89619.5	87720.1	82766.9	90578.2	6468.35	6605.77	6347.88	5965.53	5477.36	5121.34	38174.1	39675.8	38161.7
Nomilin	Lipids and lipid-like molecules	Prenol lipids	Triterpenoids	86040.8	91470	89836.4	84658.3	91206.7	91372.2	56008.7	52481.4	53428.9	55253.3	60367.6	50343.2	111613	113958	121398	115389	123884	114627	21484.6	21981.6	25614	23653.4	23518.2	21982.6	84234.8	85881.8	84148
Notoginsenoside r1	Lipids and lipid-like molecules	Prenol lipids	Triterpenoids	14151.6	16243.3	15185.4	15356.2	19425.4	18735.1	1927.42	1833.05	2220.96	1890.71	2257.04	2735.48	7253.58	6948.96	6839.96	8057.15	9015.45	5836.13	2907.24	4367.49	4027.41	5034.74	3908.25	4216.89	8737.29	8737.93	8654.19
Oleanolic acid	Lipids and lipid-like molecules	Prenol lipids	Triterpenoids	14678.9	940.38	9405.62	1170.56	1372.63	23128.8	3079.59	3228.84	2803.61	4269.01	4156.08	2198.48	20357.4	1244.31	22804.7	22265.7	16575.9	20075.8	5066.63	5024.28	7952.2	6033.28	4755.92	7204.74	10007.5	9661.04	12369.8
Phytolaccasaponin G	Lipids and lipid-like molecules	Prenol lipids	Triterpenoids	74115	79702.8	75779	73275.2	82323.4	76307.4	29578.5	31177.1	30913.5	32496.5	32259.4	32799.3	92052.8	92044.4	93547.9	85600.8	89540.4	86083.4	5445.07	6328.75	5511.92	5897.26	5458.47	5989.02	73026.6	73026.8	73288.7
Pristimerin	Lipids and lipid-like molecules	Prenol lipids	Triterpenoids	48206.1	43009.8	27144.1	35184.8	40395.8	50249.6	9375.09	11877.1	8117.92	10956.6	8680.28	10054.3	21526.8	24760.5	21934.1	21649.3	12225.5	24998.7	3873.9	3282.93	3801.08	2583.13	3230.54	2140.74	24960.2	24437	24446.4
Toosendanin	Lipids and lipid-like molecules	Prenol lipids	Triterpenoids	100070	106399	100527	98042.4	105610	108575	65597.7	68113.8	62238.5	59617.8	67347.1	69816.5	161335	174698	172866	167173	180838	174064	24166.7	22195.1	26729.1	22159.5	22600.7	24066.5	102663	102148	102145
Ursolic acid	Lipids and lipid-like molecules	Prenol lipids	Triterpenoids	2450.02	2130.12	2173.05	1551.01	1126.05	2626.91	381.186	506.209	690.224	728.908	555.875	564.28	85452.4	80938.2	97848.2	86042	71859.2	71323.5	4985.79	5294.78	7714.73	4592.2	7677.39	8687.36	29794.1	28447.7	28441
Baccatin iii	Lipids and lipid-like molecules	Prenol lipids	Diterpenoids	7407.94	8947.31	7258.41	7572.76	8439.64	8298.78	4931.24	10354.9	6048.95	6514.41	7325.5	6571.85	14918	15998.1	17060.2	15865.2	16911.5	22523.3	4294.45	2838.87	3256.43	4209.47	4326.01	4542.41	12035.4	11989.4	13777.2
10-deacetylbaccatin iii	Lipids and lipid-like molecules	Prenol lipids	Diterpenoids	2903.99	2221.89	2280.26	2879.95	2709.41	2389.65	3345.07	3218.98	2224.11	3163.26	3966.04	3225.85	2807.97	2254.87	2189.44	2483.88	2593.83	2887.64	8933.4	8586.6	8060.74	8227.38	9025.2	8920.02	3305.36	3170.1	3307.14
Bixin	Lipids and lipid-like molecules	Prenol lipids	Diterpenoids	135274	163514	145265	140135	162177	175650	105026	104910	106406	108153	117719	106687	214785	218313	233844	215061	214742	222599	66582.5	67951.2	77946.8	69184.3	66743.2	72544	183585	183606	181510
Cryptotanshinone	Lipids and lipid-like molecules	Prenol lipids	Diterpenoids	8844.42	16828.2	24236.1	53616.8	19802.3	22624.3	7843.11	8268.13	24083	9353.54	9561.94	11998.1	94195	107428	105224	107761	119919	95616	15284.8	11256	15900.5	17186.1	15654.7	19804.7	42024.8	41735.9	42144.5
Geranylgeranyl pyrophosphate	Lipids and lipid-like molecules	Prenol lipids	Diterpenoids	6724.57	9290.87	6538.76	6986.42	7523.94	16256.6	111932	106854	108347	104591	119059	106821	13224.5	32752	6498.52	13119.4	8650.59	30582.3	101206	94483.9	94307.5	93811.9	91756.8	98128.1	6745.93	6245.44	6250.98
Gibberellate	Lipids and lipid-like molecules	Prenol lipids	Diterpenoids	4901.14	6640.86	7886.53	4762.21	6132.73	6414.41	6276.88	2821	4435.42	3593.89	4965.29	4977.21	5546.49	4337.81	3241.48	6842.55	3623.19	3641.81	2583.56	2313.38	2278.04	2564.95	2570.61	2844.76	4850.69	4850.74	4879.71
Gibberellic acid	Lipids and lipid-like molecules	Prenol lipids	Diterpenoids	23347.6	22492.7	22156.3	12909.3	19644.9	28115.9	154717	147931	139457	149203	144957	148036	28434.9	17669.9	27393	28459	22686.7	26426.8	45004	47038.2	55272.3	13540.5	49208.2	53016.9	66916.7	65134.4	66900.5
Gibberellin a4	Lipids and lipid-like molecules	Prenol lipids	Diterpenoids	420975	412305	425829	415615	401979	410740	458846	436344	453755	462844	451290	453969	888535	913214	893390	898155	894669	877998	494793	518250	500554	507588	515163	535521	609174	605344	605344
Gibberellin a7	Lipids and lipid-like molecules	Prenol lipids	Diterpenoids	2597.35	16888.5	20594.9	2193.02	2634.29	2462.34	988.385	1008.72	1737.09	1879.21	1184.18	2167.19	12476.6	13909.2	13768.2	20813.7	13215.3	12393.2	2363.46	355.241	2719.55	2587.54	3321.59	2751.1	5708.65	5755.08	5707.95
Gibberellin a9	Lipids and lipid-like molecules	Prenol lipids	Diterpenoids	43170.9	47508.3	47306.4	29966.1	29428.7	45549.5	38963.8	27478.8	42278.6	51090.1	49745.9	43963.8	26488.9	28342.9	49550.9	46752.2	25527.9	27957.5	37910.8	36489.2	43034.6	36601.6	38421.6	42052.7	43961.8	43963.6	35960
Phorbol	Lipids and lipid-like molecules	Prenol lipids	Diterpenoids	2657.98	2974.68	2697.91	2756.16	2637.09	2868.11	2669.2	3971.54	3777.14	3940.05	1887.7	4326.84	4551.94	5245.66	3802.1	4153.11	4718.22	4521.4	4236.38	5326.49	4227.86	5789.53	6578.3	4496.4	2285.18	2685.47	2667.78
Pristanic acid	Lipids and lipid-like molecules	Prenol lipids	Diterpenoids	18296.1	17844.4	13590.2	20486.4	12356.6	15894.6	6798.88	8288.5	7869.18	8663.3	5392.42	4545.91	27385	23184.1	28699.1	28784.7	8280.03	25547.5	34410.6	64061	63382.4	60429.6	59468.1	59219.4	13887.5	12080.4	13861
Sclareol	Lipids and lipid-like molecules	Prenol lipids	Diterpenoids	57220.5	56882.2	72753.6	38839.6	58638.8	63492.8	85559.8	75786.3	95719.2	86431.1	94004.8	159157	80900.3	127159	156231	173321	158330	158010	130838	147285	118840	117619	173729	174554	83478.2	104292	82870.6
Trans-crocetin	Lipids and lipid-like molecules	Prenol lipids	Diterpenoids	6912.8	8335.14	10503.6	7885.12	6540.54	9475.65	6257.4	7888.66	7449.36	7111.43	6273.09	5881.53	19637.5	19738.9	18409.6	16936.2	15778.7	18813.7	11607.4	10458.3	8450.15	11255.8	16851.3	10067.5	7844.27	8350.89	8345.33
Retinol	Lipids and lipid-like molecules	Prenol lipids	Retinoids	9993.98	16118.2	2975.11	14818.9	14899.3	15693.1	48957.4	47850.7	45821	46543.5	56527	49257.9	33060.6	32453.4	29590.6	19977.3	13042.7	54727.4	40325.4	53778.7	68575	21955.6	43016.9	42290.8	48943.8	48946.3	48415.2
9-cis-retinal	Lipids and lipid-like molecules	Prenol lipids	Retinoids	23853.9	26842.5	6611.34	31936.6	29172.7	26862.8	18178.9	16819	17582.9	17995.2	20118.9	15469.7	136088	145409	155659	154584	131400	129602	20309.2	21720.9	24569.5	14871	22587.7	24147	66150.4	66388.8	26930.2
3-methyl-2-butenyl pyrophosphate	Lipids and lipid-like molecules	Prenol lipids	Isoprenoid phosphates	1.43499e+06	1.65158e+06	1.04717e+06	1.46983e+06	1.57059e+06	1.71118e+06	719336	742880	732284	701125	773900	700547	4.93548e+06	4.83845e+06	4.99424e+06	5.07449e+06	3.3972e+06	4.55914e+06	964967	1.00434e+06	1.14957e+06	639666	976465	1.02697e+06	2.78545e+06	2.79169e+06	2.78546e+06
Dimethylallyl pyrophosphate	Lipids and lipid-like molecules	Prenol lipids	Isoprenoid phosphates	58974.2	37241	43584.2	44752.1	45894.4	35798.9	49990.6	57839.3	51406.6	48596.8	43484.2	27931.8	57535.4	50558.4	58529.4	51458.5	51268.4	55434.3	38679.3	40275	46492.5	49392	43695.1	46923.9	56585.6	58092.5	58058.8
Isopentenyl pyrophosphate	Lipids and lipid-like molecules	Prenol lipids	Isoprenoid phosphates	6560.18	5085.09	4002.15	6547.53	6539.42	6717.3	942.558	1667.41	5073.47	522.519	5575.85	5296.06	5834.28	5708.84	7533.29	5328.01	4820.7	6381.09	5264.39	4617.57	1965.47	13477.3	4378.13	1208.63	1551.82	2150.06	1454.45
Agnuside	Lipids and lipid-like molecules	Prenol lipids	Terpene glycosides	11614.1	15550.1	12650	10591.1	15638.9	16562.3	743.149	1514.23	1548.12	1602.94	873.654	1443.56	3530.02	3822.77	1811.09	2441.72	4448.35	4858.85	2079.94	2472	2125.2	1960.2	3016.79	2358.21	17804	17817.2	16717.4
Gardenoside	Lipids and lipid-like molecules	Prenol lipids	Terpene glycosides	11194.6	12795.5	12740.3	11099.2	12365.9	11876.3	14324	6246.6	14388	12850.5	13235.4	13120.9	27670.4	32318.6	22988.1	25359.4	24053.4	24145.5	22247.8	27956.7	33434.5	29743.2	28093.3	21359	23167.6	19941.9	23156.6
Licoricesaponin g2	Lipids and lipid-like molecules	Prenol lipids	Terpene glycosides	16104	19747.6	1946.97	15289.8	14291.6	15845.3	1351.87	2032.49	1594.8	1639.72	2385.51	1685.41	13199.5	15765.7	11645.1	12969.6	1529.93	15676.5	7024.86	4210.58	4365.52	129.38	4169.35	4653.57	7557.66	7649.48	7285.95
Loganic acid	Lipids and lipid-like molecules	Prenol lipids	Terpene glycosides	9226.02	11707.5	8703.04	10270.7	9464.24	12248.1	47734.8	48063.5	45842.7	1662.89	46430.3	51339.6	16397	19159.8	18279.5	13383	18029.1	15838.5	4446.45	2940.29	22906.4	1035.75	1235.58	23378.7	11399.1	11441.4	10848.1
Loganin	Lipids and lipid-like molecules	Prenol lipids	Terpene glycosides	14254.9	17421.8	15173.9	16798.4	20167.1	16306.1	13029.7	11149.3	10273	11066	16088.6	12782.5	5066.6	5891.84	3856.73	3382.22	2928.75	5244.4	2893.81	3051.7	2104.49	3242.57	1864.56	3149.61	6674.88	7929.21	7914.7
Oleoside 11-methyl ester	Lipids and lipid-like molecules	Prenol lipids	Terpene glycosides	31395.6	74050.5	48761.8	63804.8	51166	60550.8	49477.2	64557.6	47396.4	54871.9	52346.7	64253.6	68662	56197.1	53537.3	77146.4	47625.9	62019.3	48920.6	55700.8	46760.7	60502.1	59621.9	25190.8	43341.1	48648.9	48682.2
Plumieride	Lipids and lipid-like molecules	Prenol lipids	Terpene glycosides	1547.04	2295.89	2386.55	2247.06	1796.02	2230.75	27007.9	24882.7	23459	24037.6	22453	24591.1	3658.73	3197.01	3613.31	3381.69	3730.31	3431.64	2332.85	1526.52	1465.03	1896.07	2034.77	1935.27	5989.38	5938.46	5107.71
Saikosaponin a	Lipids and lipid-like molecules	Prenol lipids	Terpene glycosides	4808.84	5033.15	5021.68	5596.21	5039.93	6946.94	2105.18	1610.59	2542.35	1696.49	2184.43	1928.94	4090.91	3406.16	3951.75	3425.16	2857.65	3558.57	2069.55	2745.38	2011.94	1844.21	1299.87	1914.03	3707.47	3544.91	3543.33
Steviolbioside	Lipids and lipid-like molecules	Prenol lipids	Terpene glycosides	239482	299470	168740	225653	302333	324739	69115.6	55200.6	59794.5	69565.8	79759.1	64030.6	699039	694405	824760	814029	614706	694793	20423.8	8913.09	23055.4	18435.9	17529.2	21265.6	501131	495050	495006
Bruceine d	Lipids and lipid-like molecules	Prenol lipids	Terpene lactones	5944.7	5130.13	4885.54	5203.88	3925.66	5753.9	1663.48	2264.52	2240.87	709.22	2052.48	652.818	4696.31	4043.69	2416.05	2005.54	4063.19	1756	1667.5	1219.28	1706.57	1509.51	1600.4	1400.21	1991.31	1976.17	1821.96
Costunolide	Lipids and lipid-like molecules	Prenol lipids	Terpene lactones	38723.6	35736.5	29491.5	38339.3	28762.2	44435.9	7252.32	7881.23	7781.66	8372.63	9640.03	7569.62	160364	190119	114436	166206	144224	168478	484604	232295	553795	148364	480625	228007	140738	136693	140809
Tulipinolide	Lipids and lipid-like molecules	Prenol lipids	Terpene lactones	9955.89	13546	5424.3	12462.2	6099.23	6601.64	58512.2	59751.8	53332.9	49580.3	59130	52911.1	15197.2	6474.63	5819.14	7659.06	2150.32	12347.3	4389.7	6229.49	5182.01	4602.17	4350.03	5323.96	13943.1	13064.9	13069.9
Artesunate	Lipids and lipid-like molecules	Prenol lipids	Sesquiterpenoids	11254.5	11997.4	10631.1	9989.96	11913.2	10896.8	7834.97	9471.42	7778.53	7949.43	9422.15	12477.7	9520.29	11855.2	8175.06	13724.1	13724.2	14433	8933.87	14283.6	12651.9	13891.3	14501.5	8740.34	10961.3	11232.1	11232.7
Farnesyl pyrophosphate	Lipids and lipid-like molecules	Prenol lipids	Sesquiterpenoids	66758.3	71353.7	70989.5	67575.6	70666.6	68751.1	29505.9	32401.3	28079.2	30006	30447.9	30047.9	89025.7	96121.3	88389.7	87061.7	90560.9	94190.8	10100.7	10670.1	12122	10564.5	11303.2	12046.6	58871.4	58898.9	58126.2
Guaiazulene	Lipids and lipid-like molecules	Prenol lipids	Sesquiterpenoids	20628.5	30525.9	29049.9	28293.2	22741.2	24474.3	39221.7	39156.4	37070.6	43224.1	41055.5	40440.4	27400	21668.9	20905	14852.5	26401.5	18552.9	10753.7	7826.79	13728.6	11303	4210.98	9892.79	19227.8	22002.2	20573.2
Ginkgolide a	Lipids and lipid-like molecules	Prenol lipids	Sesquiterpenoids	748133	457828	675504	506150	632383	556461	795346	649077	574924	639161	633690	949025	784378	709261	810311	690255	782507	815870	607175	904728	777092	920305	854987	841331	826613	831022	746887
Morphine n-oxide	Lipids and lipid-like molecules	Prenol lipids	Sesquiterpenoids	53669	57427.4	62928.3	55897.9	63399.9	65393.6	33878.7	38906.4	37626.6	38622.4	42198.2	42402.9	113199	129161	132192	122915	140193	118130	27597.3	34524.3	32400.4	31450.5	33208.8	37896.7	87417.4	85854.4	85842.3
Oleuropein	Lipids and lipid-like molecules	Prenol lipids	Sesquiterpenoids	901.909	719.803	1161.65	3081.5	1084.89	1434.64	9744.85	6168.27	7007.99	4877.3	4824.59	6852.71	8350.48	6950.76	8250.94	7453.3	8011.27	6814.04	8852.76	7553.42	8120.16	6369	6376.29	7173.23	4693.71	4271.89	4207.74
Valerenic acid	Lipids and lipid-like molecules	Prenol lipids	Sesquiterpenoids	89251.6	101430	83263.1	90286.7	109978	99385.9	90456.9	91815.4	78293.1	97605.7	86930.7	104733	86354	83152	103930	115603	89541.5	107815	80812	105539	104911	65841.2	85015.6	96923.7	125170	132632	132664
Garcinol	Lipids and lipid-like molecules	Prenol lipids	Monoterpenoids	51091.2	41964.7	46797.5	44129.8	60871.6	62391	45975.7	41914	45050.9	47997.7	49584.2	47874.4	32855.9	35473.8	29820	35810.3	41971.7	35052	4596.38	5735.74	6909.48	6656.81	5053.01	6708.58	45996.9	46000.5	46750.9
Genipin	Lipids and lipid-like molecules	Prenol lipids	Monoterpenoids	27821.8	31261.8	33772	36570.1	28561.6	29875.6	17161	16817.9	17747	15461.3	5934.58	16491.1	29026.8	30930.4	23249	14674.8	13600.4	28216.2	14355.4	13647.6	15930.4	14631.4	15499.2	14872.9	22837.8	22836.4	22506.8
Oseltamivir acid	Lipids and lipid-like molecules	Prenol lipids	Monoterpenoids	12448.5	13072	9350.47	16248.6	16953	13842.8	11878.8	2970.77	4026.03	8854.44	7216.12	12806.4	30927.1	25387.1	31067.7	68616.2	12395.2	54742.1	15182	4146.6	18079.9	657.673	11185.9	19521.3	24426.9	22126.1	22396
Menaquinone 4	Lipids and lipid-like molecules	Prenol lipids	Quinone and hydroquinone lipids	956218	1.21478e+06	930881	936705	1.14973e+06	1.33168e+06	195576	178936	172751	198828	233935	175619	2.53557e+06	2.49712e+06	3.06813e+06	3.00682e+06	2.55735e+06	2.71667e+06	38038	41728.8	55492.9	31374.1	43001.5	44848.7	1.70874e+06	1.70875e+06	1.69828e+06
Fucoxanthin	Lipids and lipid-like molecules	Prenol lipids	Tetraterpenoids	17289.5	7196.66	9169	3693.07	7254.28	5872.75	4427.98	5452.45	126.305	3877.77	757.939	69.8115	36695.2	43318.7	47199.1	41591.8	38830.7	43330.6	7973.48	5863.03	1075.97	851.529	945.856	4763.95	18250.6	18759.6	18236.1
11-Deoxycortisol	Lipids and lipid-like molecules	Steroids and steroid derivatives	Hydroxysteroids	27696.8	32136.2	27248.7	44344.5	44680.3	47737.8	9741.55	8646.46	8340.49	1974.33	10443.1	9449.22	64473.3	71044.7	73574.1	68234.9	37241.5	47201.2	13426.4	12117.6	33295.2	13766.8	15517.1	21183	51316.6	57261	57082.5
Corticosterone	Lipids and lipid-like molecules	Steroids and steroid derivatives	Hydroxysteroids	590.564	426.683	418.675	751.311	589.5	498.304	1590.23	2492.1	2934.33	1914.72	2599.24	1565.19	924.052	1302.74	702.881	962.41	2172.1	1221.97	3602.12	13426.2	12533.2	11493.1	14636.6	15290.1	2178.5	2447.33	2592.47
Cortodoxone	Lipids and lipid-like molecules	Steroids and steroid derivatives	Hydroxysteroids	26030.3	5016.19	3643.04	10302.8	34135.7	34759.1	47642.5	46209.8	3874.77	46501	55673.1	46032.9	295615	262901	318294	319866	272676	304647	120398	32641.4	135654	36892.3	39582.5	41652.3	160839	166010	160848
Fludrocortisone	Lipids and lipid-like molecules	Steroids and steroid derivatives	Hydroxysteroids	104447	90987.7	19634.5	99588.7	118293	129312	10472.4	11549	13109.8	10625	10908.4	13010	57670.9	51149.3	68284.9	47330.1	22941.8	60708.5	5910.75	3950.39	4633.99	22356.1	5556.37	2008.61	58209.1	58208.8	57095.8
Hydrocortisone	Lipids and lipid-like molecules	Steroids and steroid derivatives	Hydroxysteroids	17846.6	16175.8	17951.2	12568	15843	14694.1	20638.5	23218.6	21519.8	16570.8	19089.9	22777.1	58346.2	57651.6	46145.6	43879.8	61677.6	53083.4	9326.94	19531	13777.7	18201.6	13509.5	10257.5	26538.8	26805.5	26535.3
Prednisone	Lipids and lipid-like molecules	Steroids and steroid derivatives	Hydroxysteroids	5688.39	4895.94	5833.76	4577.56	4935.19	5075.54	17266.2	18573.5	1205.59	16908.3	18508.2	16127.4	12583.8	24197.8	16109.3	20419.8	13275.6	19294.1	38413.5	35326.3	38463.1	32437.2	35296.3	35234.1	9044.52	8918.09	8786.9
Senegenin	Lipids and lipid-like molecules	Steroids and steroid derivatives	Hydroxysteroids	11961.1	12181.6	11705	11190.9	11788.1	13331.9	5860.29	5926.16	5518.04	7837.63	6389.98	1080.62	11256.1	17509.1	17788.9	14501.6	14343.9	13068.2	4049.03	652.174	4867.96	4205.18	4097.83	4555.58	10394	10685.6	10399.4
11β-hydroxyprogesterone	Lipids and lipid-like molecules	Steroids and steroid derivatives	Androstane steroids	37482.5	41036.3	28285.9	32641.6	34249	36637.1	767164	802435	774525	770729	832245	800856	126507	131498	123198	67636.6	60803.2	121598	2.02721e+06	1.51569e+06	2.26823e+06	1.67095e+06	2.12134e+06	2.35238e+06	850630	824941	824791
5α-androstane-3,17-dione	Lipids and lipid-like molecules	Steroids and steroid derivatives	Androstane steroids	20403.8	24527.8	27102.1	22867.9	17864.8	27128.8	12491.8	9624.31	12936.3	17015.5	12837	11900.4	6529.63	31493.7	11443.5	9608.71	20788.9	7178.49	5138.11	5109.82	4506.1	5944.21	2890.65	4247.43	11634	9642.65	11616.9
Adrenosterone	Lipids and lipid-like molecules	Steroids and steroid derivatives	Androstane steroids	59235.6	59761.2	64132.2	63383.3	59725.7	66603	3177.02	3781.56	5217.57	24185.8	3226.23	4880.18	64022.3	69035.2	65614.3	64844.2	64042.9	59745.4	21667	22129.9	23991	21208.8	21886.3	26909.2	33714.4	34262.3	33716.2
Androstendione	Lipids and lipid-like molecules	Steroids and steroid derivatives	Androstane steroids	40784.5	21675.4	40954.2	39665	53375	54296.2	6150.15	26224.4	19391	8173.92	6748.69	25941.3	65506.1	71452.2	50370.3	107344	60850.9	71999	34178.1	54411.3	61200.9	33527	48895	66850.9	88778.5	104268	87731.9
16α-hydroxyestrone	Lipids and lipid-like molecules	Steroids and steroid derivatives	Estrane steroids	10362.2	12576.1	13407	14244.7	11164.3	10944.3	10004.2	11207	10239.9	10829.3	12650.8	10852.4	21532	23340	21417.9	18490.2	22423.2	21494.2	3608.85	3553.81	5309.21	5130.08	4701.11	4992.05	14955	13879.5	13999.7
Estriol	Lipids and lipid-like molecules	Steroids and steroid derivatives	Estrane steroids	116419	123565	120936	114025	115329	121221	50737.4	48553.8	50171	51513.3	50815.6	51001.3	91958.7	84212.3	92209.2	87738.1	96261.1	90111.4	16858.5	15993.1	16865.7	16613	16705.3	16907.7	84778.3	84777.8	83468.3
Mestranol	Lipids and lipid-like molecules	Steroids and steroid derivatives	Estrane steroids	1.12706e+06	1.3478e+06	753904	1.05949e+06	1.28868e+06	1.38552e+06	380701	386955	348705	380814	445576	327447	738043	782077	756006	741189	524594	700091	344711	336528	458333	228236	391274	388974	967038	971556	971559
3-oxocholic acid	Lipids and lipid-like molecules	Steroids and steroid derivatives	Bile acids, alcohols and derivatives	4833.42	5440.57	2301.18	2651.13	3306.62	4417.97	3478.9	8279.26	1367.39	9099.75	8436.1	10031.5	9778.71	7744	4892.63	10810.8	11139	9053.99	8585.84	5139.19	6630.64	5795.48	4208.11	2818.96	2699.46	2630.36	2835.46
7α-hydroxy-3-oxo-4-cholestenoic acid	Lipids and lipid-like molecules	Steroids and steroid derivatives	Bile acids, alcohols and derivatives	10961.9	7294.07	4522.67	8825.61	4893.34	8454.61	25536.1	24450.2	28441.7	23620.1	27011.5	15528.1	20978.4	20500.8	33486.8	16418	18306.1	22177.6	11848.3	7264.05	13160.6	12384	16809.9	13491.1	25560.7	26907.3	25518.7
Crustecdysone	Lipids and lipid-like molecules	Steroids and steroid derivatives	Bile acids, alcohols and derivatives	197605	210217	134252	197168	237118	249166	40540.3	45694.3	46559.6	50732.5	63435.1	48407	215078	214587	244495	244282	157703	211888	34047.5	39170.5	44140.2	22977.6	33200.5	37698.1	196646	196618	194225
Glycochenodeoxycholic acid	Lipids and lipid-like molecules	Steroids and steroid derivatives	Bile acids, alcohols and derivatives	33228.5	42040.6	13502.8	41202.6	30476.5	36049.6	37163	32281.7	30631.8	32672.9	40507.8	35604.9	43586	56317.5	44375.8	60619.5	19993.7	43661	20498.4	13283.4	18892.3	12334.9	7702.77	18626.9	21573.7	24323.9	24166.7
Glycocholic acid	Lipids and lipid-like molecules	Steroids and steroid derivatives	Bile acids, alcohols and derivatives	12590.5	15316.6	12908.4	10635.8	16997.7	14251.9	2965.92	3337.62	2326.96	3002.76	2297.5	3113.51	33365.4	34445.2	42885.2	40332.4	32453.4	41887.2	3169.73	3884.89	2813.91	2664.86	2513.9	2815.53	16998.8	16090	17003.9
Taurocholate	Lipids and lipid-like molecules	Steroids and steroid derivatives	Bile acids, alcohols and derivatives	5485.45	4903.68	5060.46	5638.65	4509.61	4357.38	5498.81	5226.82	3664.52	3957.42	4081.59	2994.3	10341.6	11423.6	20849.5	8934.09	9826.14	9799.16	14700.5	14574.5	6694.65	13759.1	8846.38	16519.9	8461.58	6393.75	8431.75
Taurodeoxycholic acid	Lipids and lipid-like molecules	Steroids and steroid derivatives	Bile acids, alcohols and derivatives	18228.4	6248.37	6785.86	10309.7	8666.36	9651.82	34886.3	43342.4	22263.2	40739.9	42607.2	19225.1	7226.6	24569.2	16316	13723.3	19175.9	24573.8	16681.3	14328.5	34748.5	13636	24939.3	30708.9	36340.5	35439.7	34917.3
Ursocholic acid	Lipids and lipid-like molecules	Steroids and steroid derivatives	Bile acids, alcohols and derivatives	73449.1	70705.2	62048.4	61156.5	71027.3	69171.6	138626	126321	127920	125517	141903	118079	54510.5	54695.4	64675.9	57995.4	55797.7	58268.1	51132.8	68298.5	77458.4	58036.2	68487	61055.6	90535.4	88851.2	86566.2
7-dehydrocholesterol	Lipids and lipid-like molecules	Steroids and steroid derivatives	Vitamin D and derivatives	125445	192850	153681	143408	174871	170294	202347	174153	184368	194182	194908	174181	57121	261605	237554	214897	246594	208323	331265	355240	410200	160657	298125	356514	296298	281909	282098
Calciferol	Lipids and lipid-like molecules	Steroids and steroid derivatives	Vitamin D and derivatives	24777.4	24738	18223.5	20746.1	22276.2	21201	17914.7	19929.5	20299	17127.2	15054.7	15502.4	32559.8	45338.8	31873.6	38380.9	34217.7	35816.7	296408	337379	143829	105292	350685	163224	51783.9	51461.5	54027.2
Cholecalciferol	Lipids and lipid-like molecules	Steroids and steroid derivatives	Vitamin D and derivatives	156229	170150	243612	169227	207068	193004	165852	164601	159101	170554	179326	170591	321668	334483	313839	337454	383130	307968	704721	753481	696140	487777	709031	775729	291739	301310	291849
Chymostatin	Lipids and lipid-like molecules	Steroids and steroid derivatives	Vitamin D and derivatives	2421.48	2749.2	3133.72	2622.67	2851.91	4346.86	2193.57	2280.81	1667.56	1573.29	1898.67	1595.31	2300.16	1309.53	1737.52	1917.08	1687.36	2042.41	1788.07	2518.63	2246.44	2202.11	981.525	1866.36	1596.93	1666.01	1592.3
β-sitosterol	Lipids and lipid-like molecules	Steroids and steroid derivatives	Stigmastanes and derivatives	2062.87	1666.81	4176.57	1811.8	2558.84	3195.07	493.228	815.651	1160.5	803.561	1344.82	357.873	22534.2	21525.2	32292.8	24958.9	20737.8	16264.7	2625.56	2572.88	2524.45	1111.36	2385.61	1819.35	8409.08	8423.74	7553.51
Beclomethasone dipropionate	Lipids and lipid-like molecules	Steroids and steroid derivatives	Pregnane steroids	3860.31	3450.22	4465.96	2640.53	2682.3	2978.86	73308.8	74955.8	70254.8	72850.9	72977.9	73431.8	5131.73	6507.35	6149.72	5541.66	6958.47	7010.69	17739.3	17614.1	18434.5	17009.3	19027.5	17851.1	25878.6	24522.7	25869.7
Allopregnanolone	Lipids and lipid-like molecules	Steroids and steroid derivatives	Pregnane steroids	8455.23	9790.82	12248.9	9647.68	10785	9291.91	6748.69	7530.11	3410.85	4102.85	5864.53	3104.4	3069.31	10145.8	6066.6	2814.79	8648.12	4213.3	14284.5	7342.55	11797.2	6384.16	9578.13	21988.2	7052.03	7889.43	7070.81
Cyproterone	Lipids and lipid-like molecules	Steroids and steroid derivatives	Pregnane steroids	3335.21	2533.65	2287.24	2922.53	2413.62	2233.94	5006.93	3440.59	5981.51	5755.85	6508.53	5233.4	5178.12	6290.75	5390.9	5445.88	6367.41	4964.4	23627.3	23992	23543.2	22797.1	23862.9	24478.3	9962.64	9655.29	9963.32
Pregnenolone	Lipids and lipid-like molecules	Steroids and steroid derivatives	Pregnane steroids	5684.36	4201.15	6178.23	5275.27	5569.78	5405.71	10090.8	13401.8	14324.4	11286.5	8800.31	9479.67	10921.9	14221.1	14442.9	8583.98	10468.7	10800.8	30833.8	78697.2	84504.2	91713.8	135908	79918.5	14512	14504.4	6072.98
Progesterone	Lipids and lipid-like molecules	Steroids and steroid derivatives	Pregnane steroids	340802	362615	377357	291569	309724	330257	68557.4	79116.7	77858.9	81489.5	69349.1	86584.6	219024	273414	219439	206304	321312	238362	84180	166554	240320	111899	77133.6	77244.6	118045	118658	117909
Androsterone glucuronide	Lipids and lipid-like molecules	Steroids and steroid derivatives	Steroidal glycosides	1847.87	1182.29	2009.55	1087.14	1503.41	2304.2	414.888	600.833	577.696	357.148	351.812	635.358	15749.8	18424.3	15602.4	12500.4	12123.3	15281.5	27476.8	26878.4	29460.5	27589.6	29747.9	30363.5	11356.5	11112.5	11118.3
Estriol 16α-(β-d-glucuronide)	Lipids and lipid-like molecules	Steroids and steroid derivatives	Steroidal glycosides	52933.7	52495.2	49470.2	46608.2	59210.1	55733.6	8736.98	12865.1	16783.9	18508.6	17145.6	14491.5	34684.7	57996.2	51405.2	39565.3	32733.6	41152.4	10257.6	8433.89	6673.26	5825.87	8918.82	8215.73	25909.1	27108.6	25879.4
Estrone glucuronide	Lipids and lipid-like molecules	Steroids and steroid derivatives	Steroidal glycosides	25352.2	26743.8	83951.5	20803.7	23961.5	32557.2	21792.7	25543.4	19945.1	35310	27070.6	21980.1	22686.8	24799.3	27789.4	15104.9	71275.2	14494.8	37648.6	32580.6	39819.1	96401	38667	33564.1	29727.7	29723.7	28212.5
Conessine	Lipids and lipid-like molecules	Steroids and steroid derivatives	Steroidal alkaloids	247412	307505	378545	239358	314090	317131	486159	419616	462549	484205	553447	453658	1.01066e+06	727255	904674	1.13822e+06	542293	1.02179e+06	991628	639563	1.18889e+06	675320	1.05146e+06	1.12567e+06	823132	808741	808484
Cholesta-4,6-dien-3-one	Lipids and lipid-like molecules	Steroids and steroid derivatives	Cholestane steroids	165655	205969	189194	364525	167632	216247	249440	287119	278130	302220	285154	295534	325147	383032	366655	341413	335031	337608	1.11921e+06	1.15855e+06	1.20771e+06	772509	1.08672e+06	1.16967e+06	447612	443601	447549
Cholesteryl sulfate	Lipids and lipid-like molecules	Steroids and steroid derivatives	Cholestane steroids	472130	592995	321966	428762	554089	671168	289916	276269	304334	294265	352409	263926	318281	320520	348746	348734	237939	299836	79453.1	80609.7	107523	57461.9	92829.6	87004.3	476436	486463	471978
Cortisol 21-sulfate	Lipids and lipid-like molecules	Steroids and steroid derivatives	Sulfated steroids	38381.1	43508.5	40359.5	40842.9	41995.8	44559	11212.1	20049.9	7065.68	14263.1	21853.8	10770.8	7921.74	8441.94	8418.27	8287.38	7227.53	9445.08	14132.1	13872.6	13785.9	16082.6	12194.3	15120.8	6836.08	6869.61	5298.85
Estrone	Lipids and lipid-like molecules	Steroids and steroid derivatives	Sulfated steroids	520038	574088	571478	540249	542124	576679	274284	278966	266411	281655	279772	271356	2.29058e+06	2.44642e+06	2.41554e+06	2.30098e+06	2.58044e+06	2.30412e+06	283742	296829	292745	308572	285757	303475	938788	923201	923001
Estrone sulfate	Lipids and lipid-like molecules	Steroids and steroid derivatives	Sulfated steroids	7085.6	3037.14	4125.65	4148.8	4012.7	4645.91	30852.8	29979.1	29676	28712.9	29256.5	30040.9	8483.07	6407.7	4247.5	6204.15	8911.12	5149.56	96748.8	112387	116835	39440.9	115530	114397	14129.4	14910.3	14084.7
Ouabain	Lipids and lipid-like molecules	Steroids and steroid derivatives	Steroid lactones	12655.9	17680.6	21153.2	12918	20083.6	13380.6	23950.3	20895.1	12937.5	23019.9	24572	19116.8	92805.3	86503.1	87576	83196.1	98294.2	71473.3	19367.1	19851.4	15931.8	24373	14062	17797.2	24728.3	24727.1	23964.6
Periplogenin	Lipids and lipid-like molecules	Steroids and steroid derivatives	Steroid lactones	14620.9	16718.9	17051.7	16115.9	17653.2	15976.3	5382.41	6248.41	5493.56	4890.73	6746.01	6395.29	26243.4	27370.4	23790.2	23679	20824.9	23810.4	1905.89	1496.72	2386.23	1886.98	1442.83	3542.07	14952.6	15244.7	14951.9
Cer(d18:1/18:1(9Z))	Lipids and lipid-like molecules	Sphingolipids	Ceramides	499835	615155	1.01938e+06	396251	564168	528937	16018.6	17964.2	16283.2	13296.4	23497	12795.7	134658	113660	112911	115441	2.64818e+06	146298	141520	107858	118826	309986	110194	115811	274341	274410	296762
N-palmitoyl-d-sphingosine	Lipids and lipid-like molecules	Sphingolipids	Ceramides	70636.6	65195.9	138892	51356.7	66220.3	69182.4	35405.6	40414.4	47096.7	40930.7	50146.7	43448.9	57508.2	54047.7	53379.1	58160.6	151939	63111.4	47850.8	37493.4	38782.9	133274	37437	38875.9	59048.3	59058.2	60776.7
Palmitoyl sphingomyelin	Lipids and lipid-like molecules	Sphingolipids	Phosphosphingolipids	183775	238405	244072	188250	216459	1826.11	28671.7	13639.3	9087.95	32709.2	11268.1	36862.8	5897.11	305102	325852	296409	471284	283342	88382.4	83392.7	114043	97577.6	91435.8	107537	51806.5	79191.1	79113.4
Fenhexamid	Benzenoids	Benzene and substituted derivatives	Anilides	144285	115127	153359	116594	105663	73417.7	134660	99890	116418	129866	143392	113654	102054	161112	117871	136642	165257	137672	95827.6	84024.6	87282.6	81677.1	86437.5	86195.1	135067	132289	135057
Propanil	Benzenoids	Benzene and substituted derivatives	Anilides	44040.3	55236.4	50930	31383	51495.4	58163	14653.9	15157.1	15603.9	16761.5	19233	15731.9	8831.86	7536	9419.27	9736.42	8617.65	8927.18	12469.6	14894.6	11678.1	13302	12501.8	13513.7	21890.6	21646.7	21511.7
Suramin	Benzenoids	Benzene and substituted derivatives	Anilides	5078.36	4261.22	4878.87	5151.43	4516.81	4089.19	5800.63	4716.48	6957.94	6945.42	6775.5	7575.89	1954.99	1946.61	3577.12	3017.62	3056.16	2700.39	9675.86	9142.55	11866.5	10989.5	12986.3	10955.8	6818.75	6677.46	6818.71
2,4-dihydroxybenzophenone	Benzenoids	Benzene and substituted derivatives	Benzophenones	43154.2	41489.6	34352.2	40791	37284.6	41565.6	14075.4	13073.4	14087.2	14664.2	16101.9	12397.5	65750.9	78757.8	71417.7	71988.8	66890	64556	13986.2	12290.4	17553.6	13071.9	15986.1	11708.3	43477.9	43486.2	44245.6
Benzophenone-2	Benzenoids	Benzene and substituted derivatives	Benzophenones	2.09701e+06	2.06659e+06	2.10979e+06	2.14336e+06	2.03806e+06	2.20905e+06	2.02018e+06	2.118e+06	2.01037e+06	1.99844e+06	2.01263e+06	2.09954e+06	2.93078e+06	3.12406e+06	2.92284e+06	2.82661e+06	3.04615e+06	2.917e+06	1.48099e+06	1.59221e+06	1.62058e+06	1.4732e+06	1.55543e+06	1.54141e+06	2.26349e+06	2.29775e+06	2.26364e+06
Ketoprofen	Benzenoids	Benzene and substituted derivatives	Benzophenones	5121.03	7572.03	8228.93	6126.11	7691.01	8612.18	4047.82	4569.39	3260.25	3415.54	4493.23	5346.09	6575.95	6049.49	5902.96	2919.04	3261.84	5746.96	2700.06	2929.75	2799.07	2872.05	2562.15	2927.95	5727.08	5723.01	5571.97
Mebendazole	Benzenoids	Benzene and substituted derivatives	Benzophenones	11290	13625.5	16911.2	11229.2	2769.63	11616.1	6827.04	5874.72	6812	9380.55	5210.72	6978.28	4571.23	7322.82	3083.32	10333.7	6021.25	8279.69	4378.99	16260.5	4954.03	4242.43	5365.34	4165.26	6775.8	6765.13	6247.8
Candesartan cilexetil	Benzenoids	Benzene and substituted derivatives	Biphenyls and derivatives	4867.15	2987.68	5158.37	2956.82	4582.17	2875.92	18230.5	1748.59	16525.4	15268.4	16400.6	17193.5	9729.31	10474.2	10401.8	11555.5	9766.66	7215.38	16757.8	17957.5	17707	17110.9	18456.1	19724.1	13506.4	13508.5	13735
Honokiol	Benzenoids	Benzene and substituted derivatives	Biphenyls and derivatives	74814.9	60718.2	65117	61327.2	68493	75988.6	12684.2	9404.02	10918.2	12118.9	6321.15	6699.76	110608	151939	112725	90088.9	136380	124652	34081.9	32246.8	34205.5	35384.6	35237.8	37622.6	59751.4	59690.3	55923
Irbesartan	Benzenoids	Benzene and substituted derivatives	Biphenyls and derivatives	11529	18608.4	20038.3	20103.2	28578.3	21462.7	5895.6	10019.5	9966.61	6174.23	7625.38	8141.19	10472.7	5432.89	14962.8	14738.3	19297.7	12815.4	2010.01	1893.71	1616.61	1496.02	1680.56	4262.7	10347.1	9948.87	9955.67
Magnolol	Benzenoids	Benzene and substituted derivatives	Biphenyls and derivatives	37991.1	39059.2	24683.6	38189.8	38956.5	39691.3	14541.1	16698.2	13599.9	16914.8	15904.9	16841.9	882577	926135	874755	878142	704859	835857	40658.3	69782.7	51977.8	59600.9	72615.2	68461.3	506371	400265	399272
N-hydroxy-4-aminobiphenyl	Benzenoids	Benzene and substituted derivatives	Biphenyls and derivatives	131545	143345	95870.4	207513	226304	141859	53226.9	57659.9	45475.1	46115.8	57549.6	42980.5	47423	43347.3	33411.7	51519.8	37580.9	39788.9	40914.7	24564.5	45449.6	34591.7	38196.6	37507.7	108521	123944	108801
1,2-benzenedicarboxylic acid	Benzenoids	Benzene and substituted derivatives	Benzoic acids and derivatives	33025.5	25075.2	25523.5	32154.5	33204.8	35146.3	6932.17	5549.06	3589.93	8557.47	7892.51	11644.2	33539	28132.9	40288.6	34832.7	10911.6	38965.3	3989.8	3878.89	3005.76	2558.41	3672.59	2693.59	24655.2	25623.2	24658.3
2,3-dihydroxybenzoic acid	Benzenoids	Benzene and substituted derivatives	Benzoic acids and derivatives	110586	121803	116384	146610	108083	100123	133436	166378	126804	148220	143382	117227	126575	136817	155486	177200	138528	132692	88883.8	101644	97152.2	83213.5	100290	88352.7	131527	131465	119646
3-amino-4-hydroxybenzoate	Benzenoids	Benzene and substituted derivatives	Benzoic acids and derivatives	18059.1	25444.3	29071.2	13899.3	26855	44706.7	93221.7	108537	112694	117377	118164	128859	36950.2	26379.6	27579.5	35096.4	27682.9	31110.5	85004.9	91661.9	89921.8	72373	97394.3	88567.8	71585.3	76770.1	71576.2
3,4-dihydroxybenzoic acid	Benzenoids	Benzene and substituted derivatives	Benzoic acids and derivatives	76170.2	78904.5	81917.9	74693.7	82889.8	82046.4	53925.3	40479.4	35766.5	37218	49608.9	57759.4	133815	164636	158841	150722	157735	142382	31504.2	36209	35306.7	29322.1	33090.9	44283.7	86762.7	86783.3	81898.7
4-chlorobenzoic acid	Benzenoids	Benzene and substituted derivatives	Benzoic acids and derivatives	58289.5	58578.2	100103	65933	109759	68663.2	90638.6	86700.7	71026	66774.9	51295.1	68248.7	68478.8	99237	66668.6	91037.7	68235.9	67199.8	79893.2	50967.2	66431.2	65920.9	72681	73969.1	111228	110821	93530
4-hydroxy-3-methylbenzoic acid	Benzenoids	Benzene and substituted derivatives	Benzoic acids and derivatives	9571.44	12359.1	8441.97	12613.8	9624.28	6188.82	46071.1	40492.7	56662.4	54812.5	44575.2	53356	21144.8	20305.4	17041.3	16687.2	8635.91	18505	38273.1	31815.7	45922	24198.9	37252.7	27097.3	17639.7	17692.5	19321.1
4-Hydroxybenzoate	Benzenoids	Benzene and substituted derivatives	Benzoic acids and derivatives	14712.1	14692.5	37095	11342.7	27221.9	27045.6	17497.3	13271.4	28465.1	28876.9	12399.9	25775.2	45851.1	42007.5	38631.7	36102	47168.7	43067.8	13258.2	30692.2	30368.7	6850.75	32226.4	33968.9	23532.8	17998.6	23479.6
Anthranilic acid	Benzenoids	Benzene and substituted derivatives	Benzoic acids and derivatives	972740	991878	628312	954439	1.00408e+06	1.04193e+06	626785	652182	629653	619944	661932	630391	1.77831e+06	1.92044e+06	1.74141e+06	1.7284e+06	1.32439e+06	1.7066e+06	628498	614111	628296	465419	618813	612575	1.29642e+06	1.30435e+06	1.29642e+06
Aspirin	Benzenoids	Benzene and substituted derivatives	Benzoic acids and derivatives	14419	17782	14843.4	18005.6	14359.9	15649.5	1603.89	1852.39	1923.46	1762.03	1448.09	2267.04	17050.9	16920	24025.6	18466.9	17618	22206	1932.71	1486.6	1236.6	882.4	1791.35	1720.24	7569	6263.04	7597.3
Bensulfuron-methyl	Benzenoids	Benzene and substituted derivatives	Benzoic acids and derivatives	282042	330486	399659	281285	315703	320844	32385	26192.3	22314.9	24607.5	28525.4	22274.2	254190	269378	260525	243695	317608	243734	47870.4	44442.4	45098	51266.5	44524.3	44714.7	76128.3	77066	76690.2
Benzoylnorecgonine	Benzenoids	Benzene and substituted derivatives	Benzoic acids and derivatives	1781.92	1948.1	2236.7	2303.12	1813.79	2518.79	1400.9	1889.75	901.057	1716.9	1362.13	1610.64	5867.12	8390.99	7680.85	6861.58	10126.8	7604.77	1236.68	1045.14	1318.56	1222.33	1222.36	1298.27	3418.1	3106.35	3099.66
Bergenin	Benzenoids	Benzene and substituted derivatives	Benzoic acids and derivatives	102414	118062	126351	93183.8	114168	116952	3074.16	2484.45	33054.8	2679.72	1945	3436.87	174783	181849	194835	203483	229598	184035	3915.6	2182.38	4093.85	3426.07	3355.24	4255.59	66937.6	66946.5	66087.1
Cercosporamide	Benzenoids	Benzene and substituted derivatives	Benzoic acids and derivatives	4571.38	4618.35	4098.59	4665.92	2278.47	744.689	2654.57	16578.3	9077.39	13320	15722.1	10223.6	13950.9	13123.6	14801.4	13468.8	17610.5	13444.1	6031.1	4838.43	6832.96	7170.37	4377.74	7761	13281.2	13335.9	13335.8
Diethyl phthalate	Benzenoids	Benzene and substituted derivatives	Benzoic acids and derivatives	104147	123469	55706.5	71604.8	93851.6	89486.7	28673.5	30008.6	28105.5	24276.2	32952.6	19963.7	613006	620511	738727	730934	417676	639477	13370	10249.1	12441.4	10658.7	9703.05	8650.71	262680	262686	261310
Epitheaflagallin 3-o-gallate	Benzenoids	Benzene and substituted derivatives	Benzoic acids and derivatives	2089.05	2267.21	2693.87	2198.65	2192.65	2051.96	26231.3	30482.9	26899.6	24885.4	25112.4	29569.6	3102.74	4282.14	3245.76	3596	2629.35	4166.13	9564.8	9531.29	8352.5	10733.3	9281.19	9619.41	11836.2	12244.4	12300.3
Eprosartan	Benzenoids	Benzene and substituted derivatives	Benzoic acids and derivatives	33413.8	29618.3	30616.7	35789.3	29725.8	1838.91	84664	100609	65044	75168.9	73345.9	83845	52191.6	68011.8	51244.7	52058.4	38311.8	50522.3	25926.8	27725.8	35393.4	30914.9	31442.1	34661.7	67965.5	67952.9	70601.8
Flecainide	Benzenoids	Benzene and substituted derivatives	Benzoic acids and derivatives	51508.8	61038.6	62279.1	64461.7	65573.2	71298.8	3156.56	2283.26	3103.3	131.866	5176.16	132.427	12082.4	13911.8	6956.79	11357.9	6682.57	10566.3	11189.3	8538.77	17074.1	7060.41	11530.2	16574.8	42855.2	42940.8	41408.7
Gentisic acid	Benzenoids	Benzene and substituted derivatives	Benzoic acids and derivatives	27124.5	20908.3	20012.3	24196.5	26574.6	21299.5	12849.4	9591.91	8275.14	9544.94	6376.99	5839.97	65658.3	62827	73864.1	54179.2	60962	57767.3	3845.59	440.289	6485.83	3599.69	2528.99	6454.69	33117.4	33108.7	33898
Halofenozide	Benzenoids	Benzene and substituted derivatives	Benzoic acids and derivatives	19734.6	15980.3	11736.4	14218.7	19160.7	19128.5	12621.3	14869.9	9149.9	10735.3	11368	12166.7	6623.86	14529.8	17374	17332.8	18865.6	18361.5	6370.34	4258.35	10459.2	12984.7	7384.74	10472.4	15519.7	14488	15516.5
Hippuric acid	Benzenoids	Benzene and substituted derivatives	Benzoic acids and derivatives	103839	83918.4	75031.3	89700.8	91350.1	100690	3503.36	4190.96	4726.8	3895.34	947.704	3407.84	34267	24300.8	24297.9	31727.3	24837.2	35696.1	16998.1	5082.02	12664.7	9939.95	19516.8	12111.9	9485.43	9289.61	9289.33
Laβlol	Benzenoids	Benzene and substituted derivatives	Benzoic acids and derivatives	55123.8	54281.4	32609.7	34086.4	31823.4	46202.1	218718	229640	202068	207650	227239	224273	59441.9	65939.6	79217.5	70969.3	40729.7	67777.6	28020.1	42099.7	45305.3	45838.6	40094.2	42950.5	92324.9	88731.3	88757.4
Leonurine	Benzenoids	Benzene and substituted derivatives	Benzoic acids and derivatives	66165.3	39888.8	191018	17973	34658.6	37785.9	1.93297e+06	2.09201e+06	2.05044e+06	2.52967e+06	2.7605e+06	2.58257e+06	22006.6	150384	12528.9	19692.9	33365.7	80268.2	268807	1.18894e+06	626461	1.09588e+06	773075	340506	969347	819884	969369
m-Chlorohippuric acid	Benzenoids	Benzene and substituted derivatives	Benzoic acids and derivatives	8309.63	7775.12	6473.5	8107.93	9131.63	1511.36	28962.5	23730	25204	27448.6	39788.8	22185.9	6761.33	7735.44	6817.38	8140.87	5754.86	6380.8	13856.1	22138.2	21416.2	24260	27174.8	18940.2	13706.7	13636.1	15274.8
Methoxyfenozide	Benzenoids	Benzene and substituted derivatives	Benzoic acids and derivatives	12433	14618.7	12614.4	10907.7	12583.9	13525.9	7078.81	6426.28	6403.83	3930.35	5264.14	8623.84	14829.7	12646.3	8489.64	16190.1	14328.9	13638.4	3507.77	3223.64	2095.79	3322.71	2272.65	2334.27	10263.6	10101.6	10263.9
Metsulfuron-methyl	Benzenoids	Benzene and substituted derivatives	Benzoic acids and derivatives	49434.6	48787.1	55643.1	56371.8	43349.9	56313	5015.61	2776.45	4210.16	2816.73	7640.79	4832.49	4586.18	4260.97	3542.9	783.304	4572.62	4812.97	5439.55	5639.63	6845.49	2646.01	2364.78	5137.05	16443.5	16447.4	16069.4
Monobutyl phthalate	Benzenoids	Benzene and substituted derivatives	Benzoic acids and derivatives	15675.9	12921.6	15836	14757.3	17286.1	12034.5	11161.9	11945.5	11856.6	11759.1	10897	13129.3	23819.6	25708	24722.5	25098.1	25122.1	24522	7084.7	6550.31	11728	6373.62	7874.59	10385.1	14469	14469.4	14582.2
Monoisobutyl phthalate	Benzenoids	Benzene and substituted derivatives	Benzoic acids and derivatives	57147.4	65696.1	35176.1	54897.4	56195.3	74198.6	27179	15125.8	5481.29	19084.8	20583.9	14813	83571.3	98692.1	101550	111091	66548.8	106078	46242.7	49078.7	29889.6	26913.4	50651.9	51433.4	69407.4	62265.6	69700.8
N-propyl gallate	Benzenoids	Benzene and substituted derivatives	Benzoic acids and derivatives	42885.6	36152.3	39764.2	42260.7	35516.6	38018.1	56924.1	62858.3	61320.1	56396.7	50681.5	52726.5	63688.4	77557.2	55497.8	53931.2	62240.4	66336.6	16027.5	14079.3	9790.53	11948.7	13101.8	10254	48867.8	51384.7	51359.3
Octyl gallate	Benzenoids	Benzene and substituted derivatives	Benzoic acids and derivatives	18653.1	17764.6	17546.4	19058	22499.7	21843.5	20132.9	19478.1	18430.3	23282	19461.9	24694.9	437864	497129	434550	485673	415289	458262	114198	108670	101252	185914	90029.3	88078.2	156814	156815	152684
Salicylic acid	Benzenoids	Benzene and substituted derivatives	Benzoic acids and derivatives	29942.8	27052.4	25152.2	25074.7	29223.5	30219.1	7134.59	10739	10764.6	6749.51	6606.48	12592.8	40064.1	35360.6	42956.8	43458.5	34048.3	35386.5	15674.6	13295.9	11321.3	10410.8	21259.3	13878.7	20130.6	20344.2	20342.4
Salicyluric acid	Benzenoids	Benzene and substituted derivatives	Benzoic acids and derivatives	61369.8	58241.7	15833.7	54249.4	50530.4	17661.7	8692.19	8071.91	14797.3	9502.36	9301.56	8014.49	17955.9	34397.8	36056.2	24358.8	15031.9	34871.4	8693.25	8306.87	7419.56	5105.86	8796.95	8529.83	18177.7	18201.4	16961.6
Sirolimus	Benzenoids	Benzene and substituted derivatives	Benzoic acids and derivatives	48984.4	65310.7	44323.9	29724.6	58863.8	32993.8	31569.6	35857.8	29505.7	32953.2	30307.5	34570.9	46999.4	66899.4	34890.8	61776.4	69631	50003.3	31147.6	32401.7	26722.7	50460.5	23866.6	38301.8	41488.7	42387.3	40633
Syringic acid	Benzenoids	Benzene and substituted derivatives	Benzoic acids and derivatives	117146	85139.8	87587.1	81403.4	78146.3	129850	66077	69688.6	63043.5	62858.6	69017.7	64216.3	89919.3	98905.6	98874.3	130002	95270.4	94985	43222.1	45063.3	43280.9	41118.9	42133.9	44634.7	81613.9	81637.8	80653.8
Tebufenozide	Benzenoids	Benzene and substituted derivatives	Benzoic acids and derivatives	15536.1	30452.3	24253.7	21448.4	25804.6	28731.5	10247.6	8534.4	8704.61	10400.2	12448.7	8034.31	19259.7	24797.5	23464.5	19066.3	20717.8	20931.7	5595.86	6016.03	7364.27	6859.72	6547.6	6795.23	26413.3	26295.3	26295.6
Tolfenamic acid	Benzenoids	Benzene and substituted derivatives	Benzoic acids and derivatives	69692.8	71372.2	43854	58789.5	68304	72740.7	42834.2	39654.9	40194.8	46413.3	52566.8	30651	8026.05	13829	4295.18	9087.14	10559.1	12361.1	6678.5	5703.85	9833.42	2799.97	8861.62	6782.95	43956.8	44918.2	44918.7
Glimepiride	Benzenoids	Benzene and substituted derivatives	Benzenesulfonamides	4136.66	1581.67	5441.64	5368	4432.66	5242.91	13784.1	12276	14356.4	11472.1	11110.2	10707.1	7719.29	2144.02	4350.27	6340.8	6308.36	8264.34	11772.1	11592.4	10928.7	11459.7	13525.6	13651.3	7575.77	7542.36	7911.11
Indapamide	Benzenoids	Benzene and substituted derivatives	Benzenesulfonamides	6886.57	5803.94	7159.61	7150.83	6309.91	5923.65	38469.2	31618.3	36241.4	35352.7	42629.7	36532.9	7718.03	8044.18	7915.25	7895.79	8021.17	7461.46	7934.57	7802.23	1825.81	9210.38	7717.06	1784.83	14182.3	14193.1	14697.6
Levosulpiride	Benzenoids	Benzene and substituted derivatives	Benzenesulfonamides	6188.38	6194.92	5918.59	6293.54	6484.81	7335.69	3865.26	4156.94	4321.46	3517.66	4454.82	845.336	5983.59	8165.12	11221.3	13612.1	10804.8	7789.08	3446.93	6224.16	3673.98	5343.8	4068.09	6123.73	5610.91	5566.44	5610.85
N4-acetylsulfamethazine	Benzenoids	Benzene and substituted derivatives	Benzenesulfonamides	146239	148356	72373	114069	72070	100501	60479	59126.6	118871	112386	51057.2	50968.1	218386	145620	247634	236737	137201	219392	282635	97985.9	102264	192097	112246	195828	252020	214109	252259
Sildenafil	Benzenoids	Benzene and substituted derivatives	Benzenesulfonamides	4081.08	2736.15	3219.39	3222.08	3274.86	3168.78	2284.45	2952.95	3047.49	2773.09	2847.25	1200.93	4710.95	4092.86	738.17	3512.05	3935.96	3809.9	6333.19	4546.59	5335.12	5533.56	6092.13	5651.38	2739.24	2728.01	2329.39
Sulfadimethoxine	Benzenoids	Benzene and substituted derivatives	Benzenesulfonamides	13613.7	23489.4	23324.9	18860	21030.3	19152.1	29839.5	27035.2	27592.1	30832.9	35181.9	22635.2	34221.1	23620.5	39294	36145.1	27767.5	25351.1	19863.4	23536.2	33756.5	18945	30128.5	30511.5	35570.5	34719.1	34685.1
Sulfamethoxazole	Benzenoids	Benzene and substituted derivatives	Benzenesulfonamides	51459.4	58127.4	64882.2	57003.4	57151	55145.2	47608.4	45152.9	46123.9	46620.8	49711.1	48039.9	37472.7	28428.7	38791.3	39672.9	39494.7	38903.5	14411.3	14332.4	15159.5	13426.8	13590.2	16746.5	57399	58502.8	57401.3
Valdecoxib	Benzenoids	Benzene and substituted derivatives	Benzenesulfonamides	1441.05	534638	495051	507876	1228.93	527579	308899	291832	2178.85	283900	3515.87	312007	376767	404870	2899.45	1596.65	756.972	395583	11643.8	11481.5	12031.5	11443.9	9812.69	12392.5	7268.33	6837.4	6831.81
4,4'-methylenediphenol	Benzenoids	Benzene and substituted derivatives	Diphenylmethanes	67651.7	56780	65572.1	56130.4	60062.7	61660.7	38541.1	59089.5	14981.1	50734	24486.7	17286.2	75217.4	57583	44409.3	46064.4	57110.4	42680.8	10420	14242.8	9052.31	13835	12036.6	20102.2	45024.7	45029.5	42702.6
Bisphenol af	Benzenoids	Benzene and substituted derivatives	Diphenylmethanes	6616.29	3803.03	7969.54	8873.01	7098.08	12162.1	6106.34	7924.77	3630.58	5763.98	5242.9	6330.84	9603.6	11042.6	4181.01	5159.03	8794.67	10903.6	4093.06	4683.38	3710.42	4067.26	3675.82	3920.54	6636.31	5651.9	6649.01
Bisphenol b	Benzenoids	Benzene and substituted derivatives	Diphenylmethanes	68123.8	63185.2	66914.1	62312	62000.8	65934.8	12233.4	13240	13670.2	11418.4	12588.9	12335.6	85307.4	90312.6	82607.9	77760.5	94076.5	86533.8	9030.72	8261.39	8172.1	7128.63	12150.2	9849.08	36310.4	36314.3	35442.3
Bisphenol c	Benzenoids	Benzene and substituted derivatives	Diphenylmethanes	86400	86643	89948.8	83978.6	84836.8	91163	6474.79	7377.2	5182.31	6811.65	6459.98	6713.29	245810	269583	252397	248896	275059	240087	30434	31452.8	34239.9	32508.5	32908	34388.5	73090.8	71585.3	71409.8
Cetirizine	Benzenoids	Benzene and substituted derivatives	Diphenylmethanes	5587.21	4331.72	6230.3	5003.32	5571.89	4886.93	8213.2	2040.85	9085.8	7906.91	10098.5	1196.13	8924.81	9478.96	7929.26	7356.33	14136.6	8006.66	6619.41	5843.92	8494.24	11757.9	13328.2	11322.4	12866.9	13088.8	12685.8
Dichlorophen	Benzenoids	Benzene and substituted derivatives	Diphenylmethanes	4261.21	3155.25	3097.68	735.621	494.939	2885.07	1187.6	3791.29	1171.11	811.484	720.278	4086.81	3510.15	4272.18	4556.22	3726.73	5182.55	3641.4	3754.55	4475.64	5093.1	3992.07	4378.13	4828.12	1813.53	1624.81	1521.78
3-hydroxybenzyl alcohol	Benzenoids	Benzene and substituted derivatives	Benzyl alcohols	109907	162510	126416	100610	71447.5	147301	12652.6	14050.9	13190.8	5786.33	12817.4	15304.3	219776	284891	177166	193256	222657	219216	21446.6	14927.3	11193.4	16177.4	10336.9	14056.3	10201.3	4629.53	10236.3
Thiamphenicol	Benzenoids	Benzene and substituted derivatives	Benzenesulfonyl compounds	14119.9	13453.2	15261.6	11267.8	17325	14048	15801.2	14582.8	17666	15428	14735.9	13791.3	14999.4	19365.4	13827.2	12449.5	23669.9	15503.8	8030.78	12263.5	10878.2	12768.2	9200.39	11798.4	12831.9	11927.5	12827.5
Bumetanide	Benzenoids	Benzene and substituted derivatives	Diphenylethers	279884	284929	146993	266662	290689	299903	31730	27270.9	29657	27655.6	29452.7	29520.4	66601.8	74254.1	69145.6	64311.6	46984.3	68343.5	8423	5226.14	8221.05	8172.05	7048.89	9358.84	57699	58794.2	58768.1
Bicalutamide	Benzenoids	Benzene and substituted derivatives	Trifluoromethylbenzenes	6347.14	5689.97	7232.8	5377.59	4929	4796.55	2001.38	1786.01	1801.52	1381.25	1355.6	1967.9	3097.09	3209.9	2604.13	2026.49	4268.5	4225.6	1068.72	983.498	885.679	1107.02	961.443	1175.73	2221.6	2219.67	2319.53
Flurtamone	Benzenoids	Benzene and substituted derivatives	Trifluoromethylbenzenes	8178.43	12268	16420.3	12084.8	6542.18	9916.91	13533.8	13309.8	11809.1	10448.5	10773.8	14217.4	15853.5	14245.6	13763.8	7293.08	8534.55	948.356	11054.6	17362	5781.62	12402.1	12647.7	9241.11	7181.24	8290.26	7190.47
2-hydroxylamino-4,6-dinitrotoluene	Benzenoids	Benzene and substituted derivatives	Toluenes	23684.5	25307.6	16978.9	25073.6	14439.9	22873.4	2182.3	2637.39	2881.78	2838.58	1848.03	3394.48	13096.2	16182.8	13901.8	11189.6	13854.7	13350.9	3771.87	4395.34	4020.55	3833.65	4995.86	3585.63	5366.04	5374.63	4629.97
3-Methylphenylacetic acid	Benzenoids	Benzene and substituted derivatives	Toluenes	13766.8	14054.2	9014.2	13766.2	9413.33	11479.6	3395.84	5356.44	5315.83	5422.83	3836.18	6883.53	17697.2	23408.1	22889.6	16595.3	16582.6	16510.1	4359.28	5085.29	3908.17	3929.98	6963.16	4768.16	8955.08	8942.01	8631.97
P-toluenesulfonamide	Benzenoids	Benzene and substituted derivatives	Toluenes	38198.6	36255.9	41482.8	41249.7	35670.7	39244	11632.1	23652.2	21061.7	10309.9	21785.5	19646.6	93611.7	92790.2	89027.6	90419.9	92144.5	93932.5	15375.3	16021.1	17062.8	12627.7	14790.9	16832.5	40300	40243.1	38561.5
2,4-dichlorophenol	Benzenoids	Benzene and substituted derivatives	Halobenzenes	693541	707391	670055	702589	680976	732104	423903	439410	398588	403947	395910	439959	679432	746849	657919	633132	477207	656003	332636	332757	321739	279113	288980	319083	670373	661657	661325
3,4-dichlorophenol	Benzenoids	Benzene and substituted derivatives	Halobenzenes	41948.9	42692.2	36760.6	41620	83207.7	47310.9	45936.5	68572.2	65434.3	65377	83267	46559.6	38014.9	34972.7	42843.4	39188.4	39503.3	75123.5	70128.7	69464.3	59271.9	67382.4	45679.2	81046.1	61653.4	61513.5	72724
5-hydroxydiclofenac	Benzenoids	Benzene and substituted derivatives	Halobenzenes	4106.74	3698.01	3633.86	2621.85	4017.95	3882.15	970.202	1081.63	731.613	1127.77	993.055	709.234	375.986	255.758	389.208	425.5	473.639	509.009	782.514	890.181	676.732	730.966	849.476	766.61	1125.92	978.712	1125.77
2,4,6-trinitrotoluene	Benzenoids	Benzene and substituted derivatives	Nitrobenzenes	16853.8	15180.8	14070.6	18500.2	21043.1	15534.1	5231.08	5671.94	1829.22	2749.03	6041.38	5671.4	14165.2	14763.6	11820.6	11520.8	15090.4	13831.8	4640.24	4914.35	5412.18	4336.44	4993.95	4437.53	5095.63	5667.51	5652.46
4-nitrophenol	Benzenoids	Benzene and substituted derivatives	Nitrobenzenes	58151.2	49355.5	57606.9	66828.9	54938.8	25190	9332.93	2952.07	3752.03	1985.01	1156.28	4278.12	7617.14	8628.38	4804.56	8592.23	10605.5	8306.23	8161.39	4945.49	5081.84	3776.11	4194.17	2312.54	23360.9	23345.5	21490.5
Paraoxon	Benzenoids	Benzene and substituted derivatives	Nitrobenzenes	42615.7	45940	47744.9	44203.6	44386.1	49580.3	530609	497630	534027	536914	577433	607004	322370	310614	332588	317334	316524	303117	368722	380184	395947	379881	377109	385419	360843	360906	357840
1-(3,4-dichlorophenyl)-3,3-dimethylurea	Benzenoids	Benzene and substituted derivatives	N-phenylureas	503705	577024	356385	482614	586050	662283	300520	293336	258023	278187	317637	282770	103950	94328.3	110384	86940.9	67608.2	84385.4	131008	130195	137554	80528.7	136385	140981	347723	347055	347053
Mitragynine	Benzenoids	Benzene and substituted derivatives	Phenylpropanes	458024	514188	335888	465068	538690	608371	307229	291283	280351	309046	346844	278062	385602	403989	426118	371220	287495	367153	132880	141403	160006	91969.7	141817	145948	498920	470935	470789
3,4-dihydroxymethamphetamine	Benzenoids	Benzene and substituted derivatives	Phenethylamines	154249	151363	153169	159468	144983	144082	80351.3	85879.7	81247.4	54840.1	50310.3	69457.3	113775	144751	129169	128998	131200	119125	25613.3	22273.1	37339.5	15698	47783.5	26225.2	83552.2	87246.1	87257.5
Formoterol	Benzenoids	Benzene and substituted derivatives	Phenethylamines	638010	660750	691681	607213	637576	654785	260655	258993	254202	254849	268588	265908	508779	532662	520946	508053	550210	528029	4657.75	5211.92	6866.67	3964.56	6060.67	5798.87	400838	398476	398481
Erioglaucine	Benzenoids	Benzene and substituted derivatives	Phenylmethylamines	72861	79831.8	38006.6	56421.6	85821.7	91231.9	127270	136841	129065	136606	144903	135042	99098.6	117112	128658	124307	95048.3	119848	38637.8	37771.6	41909.3	22026.8	34918.3	40227.2	144920	142926	142926
N-methylbenzylamine hydrochloride	Benzenoids	Benzene and substituted derivatives	Phenylmethylamines	4943.64	4737.08	6240.09	5435.53	5436.99	3052.46	10280.5	6296.9	9375.32	1680.64	7997.55	7393.01	3301.45	2609.28	1288.88	1663.19	4198.9	3138.08	2789.69	1522.2	1818.83	1664.82	3536.38	1963.61	3464.32	3437.32	3489.52
Nifekalant	Benzenoids	Benzene and substituted derivatives	Phenylpropylamines	5037.07	4866.47	3500.98	4637.64	5049.63	4599.9	2422.34	4405.35	2427.94	1932.06	3251.32	3346.35	22207.1	24377.2	15839.5	19719.1	20319.7	17729.2	1122.43	956.216	1996.13	2201.84	2174.39	953.836	6873.95	7018.3	6875.26
2-naphthoxyacetic acid	Benzenoids	Benzene and substituted derivatives	Phenoxyacetic acid derivatives	16766.8	20390	155435	17951.3	20614.3	19481.9	38455.4	21793.1	27365.3	21270.8	33029.2	32087.4	29403.4	32460.2	25184	25925.2	184310	28258.8	7818.12	21439.8	15015.7	180008	19389.4	22475.2	22117.8	23028	22144
4-chlorophenoxyacetic acid	Benzenoids	Benzene and substituted derivatives	Phenoxyacetic acid derivatives	38112	47755.6	34613.8	52384.5	45458.5	55982.4	67715.4	69149.8	70265.8	69951.4	74090.2	74080.3	66017.9	55464.8	58556.9	59444.4	48489.3	69866.8	10393.6	8348.18	8685.2	5601.99	4814.8	8754.69	55764	54851.5	54855.7
Bezafibrate	Benzenoids	Benzene and substituted derivatives	Phenoxyacetic acid derivatives	2009.1	7142.28	5328.42	7103.83	6896	6295.68	5600.08	3100.78	2594.92	4248.04	11055.2	3565.75	3428.89	2155.22	2229.06	2241.86	2709.1	2225.65	11623.3	11253.9	22005.2	14114.8	20190.1	20024.1	5295.73	5301.09	5472
Ciprofibrate	Benzenoids	Benzene and substituted derivatives	Phenoxyacetic acid derivatives	36587.9	64432.2	21197.5	58311.5	55892.8	51204.5	25147	31961.7	23498.2	26928.6	29777.7	25726.9	55185.7	56089.6	31996.9	5227.63	47364	8855.02	12278.6	11952.2	12800.7	2391.01	7719.41	10998.3	56230.6	56228.9	57144
Phenylpyruvate	Benzenoids	Benzene and substituted derivatives	Phenylpyruvic acid derivatives	4835.08	4611.31	5388.7	1324.55	8275.73	6131.68	10118.8	8120.9	8528.54	7696.37	9533.1	7858.07	30498.4	28634.2	27110.7	28664.4	17722.6	34158.1	171354	179860	211004	118501	178906	197060	68691.8	68708.6	69827.3
Dofetilide	Benzenoids	Benzene and substituted derivatives	Sulfanilides	16887.6	16128.2	15240.9	11191.3	14690.6	16301.2	1244.72	1746.5	1396.71	1856.45	885.127	1894.21	4920.32	6096.88	4312.08	4082.65	6402.1	4662.45	1362.43	717.203	1297.47	1218.21	1190.07	1552.7	3796.3	3794.24	3935.67
Sotalol	Benzenoids	Benzene and substituted derivatives	Sulfanilides	1796.37	2848.29	2177.5	1163.56	1957.12	2558.77	2125.64	2356.95	1444.15	2656.87	2941.9	2368.78	2047.28	2127.13	1312.38	2089.11	2142.98	1888.12	2602.53	1396.42	2964.03	2587.98	1948.4	2300.48	3034.77	2598.51	3035.13
Dichlorprop	Benzenoids	Benzene and substituted derivatives	2-phenoxypropionic acids	14213.8	15138.5	16405.4	17149.3	17728.4	21188.8	15519.8	14069.1	17638.6	17284.7	17931.8	17480.9	10514.3	14984.9	15297.9	14983.4	19025.9	14798.7	10742.7	11816.1	13528.9	13867.6	14092.3	14095.6	18382.9	18286	18508.8
Fluazifop	Benzenoids	Benzene and substituted derivatives	2-phenoxypropionic acids	876675	840944	995742	869452	1.01996e+06	943946	1.0394e+06	970012	984283	1.01816e+06	1.04515e+06	1.02606e+06	961473	990643	1.1095e+06	1.00524e+06	1.02037e+06	975212	1.14299e+06	1.1848e+06	1.19786e+06	1.10879e+06	1.22873e+06	1.21188e+06	1.11476e+06	1.10431e+06	1.11496e+06
Haloxyfop	Benzenoids	Benzene and substituted derivatives	2-phenoxypropionic acids	33551.2	42020.1	38628.9	34193.2	28861.5	36145.6	24626.9	32894.5	32039.6	27118.7	24399.2	27829.9	66134.5	70529.9	60532	70630.8	75150.3	63174.2	23657.9	24053.5	28112.8	19573.5	22399.2	22284.2	42747.5	40360.8	42383.6
Isoxaben	Benzenoids	Benzene and substituted derivatives	Methoxybenzenes	12012.6	11147.5	5750.63	9205.26	9408.19	9835.86	14154.6	14355.8	13982	13582.3	13476.5	14091	27256.4	28204.7	28170	29552.8	19705.9	24098.3	37704.8	39645.6	32032.1	24684.3	37360.2	34565.5	12650.1	10986.8	12665.8
Luminespib	Benzenoids	Benzene and substituted derivatives	Cumenes	62479.3	58391.6	63265.3	65308.8	67650.9	68478.6	68504.9	75332.7	67518.9	77648.9	82575.8	72067.4	229973	235671	243068	239480	234325	238069	30374.8	29078.5	34929.6	33961.2	37148.5	46998.6	99689.4	101165	99690.3
Phenylbutazone	Benzenoids	Benzene and substituted derivatives	HASH(0x1f1a5c8)	166961	183083	91263.2	164540	172720	194919	128395	123967	120071	139309	136252	146371	155326	171661	172423	166307	127392	149378	77063	79047.3	94052.7	56843.9	87562.7	86154.4	191883	190348	191879
Phenylpropiolic acid	Benzenoids	Benzene and substituted derivatives	HASH(0x867ad78)	112614	100567	93567.6	75470.6	117285	93120.2	31216.1	33352.1	25883.2	29060.1	26315.7	30879.2	41903.6	40658.6	24169.4	35976.5	42878.8	42067.1	19734.2	19159.2	21150.9	19817.4	24462.3	17080.2	41226.1	41205.6	38727.4
Suberoylanilide hydroxamic acid	Benzenoids	Benzene and substituted derivatives	HASH(0x1ecccf8)	958943	1.14626e+06	713128	822182	1.16052e+06	1.26336e+06	256260	249666	238957	256684	315299	271026	5.26857e+06	5.2594e+06	5.48331e+06	5.5329e+06	4.19968e+06	5.25688e+06	842576	822164	1.13636e+06	677829	966604	923079	2.87541e+06	2.87537e+06	2.83293e+06
1,2,3-benzenetriol	Benzenoids	Phenols	Benzenetriols and derivatives	139427	132030	139303	132285	135461	140710	71999.1	76590.3	71068.4	78824.2	78825.7	76453.1	197993	208055	195694	191040	220705	194584	19864.5	17596.1	18827.6	20645.8	21751	20521.8	121771	121792	119588
1,3,5-benzenetriol	Benzenoids	Phenols	Benzenetriols and derivatives	44035.5	42782.3	57324.6	57140.9	43077.3	53230.6	47688	40538.2	54783.1	45194	28109.5	36484.7	46596.7	33631.8	42975	41228	36122.9	39294.5	31620.7	35652	32079.7	34211.1	33036.7	40120	38878.6	38896.5	40765.7
Phenol	Benzenoids	Phenols	Benzenetriols and derivatives	1.07322e+06	1.14775e+06	1.12775e+06	1.14196e+06	1.136e+06	1.15394e+06	962783	1.04207e+06	993361	997150	1.02678e+06	1.04486e+06	1.33088e+06	1.48954e+06	1.35389e+06	1.31243e+06	1.44729e+06	1.36848e+06	721251	703318	741549	711139	710844	725780	1.1332e+06	1.13898e+06	1.13321e+06
2,4-dinitrophenol	Benzenoids	Phenols	Nitrophenols	319988	276356	303337	316328	264255	286712	4784.25	9820.33	7924.88	7916.2	10567.1	9406.94	6345.57	6185.74	5052.47	5556.25	5745.67	6933.54	13699.5	13438	13562.4	12488.9	16408.8	767.072	11524.1	11524.1	11880.9
3,5-dinitrosalicylate	Benzenoids	Phenols	Nitrophenols	10862.5	13405.1	6166.96	12775.3	11432.2	10651.8	1872.73	4489.99	3405.47	3276.74	2715.48	3193.61	23548.1	40439.4	36495.1	36006.9	24225.3	33220.2	4222.84	4397.6	1947.35	3509.34	1531.56	1705.6	11086.6	11093.5	11542.6
4-nitrocatechol	Benzenoids	Phenols	Nitrophenols	44814.3	47527.3	29112.9	42015.9	50279.4	42197.5	11265.3	4524.32	8038.27	3588.43	5936.74	1442.75	57982.7	69930.1	58062.5	59097	2702.4	56477.9	5871.62	6390.84	6034.98	3949.82	7484.86	6106.81	30281.2	29447.2	30483.4
4,6-dinitro-o-cresol	Benzenoids	Phenols	Nitrophenols	250896	260838	299010	150704	262423	205491	13092.6	12497.1	15777.2	18855.4	17351.7	8310.1	1025.64	1342.99	1648.21	1320.44	873.511	1262.38	14732.9	11441.3	12062	8590.33	15293.7	15494.6	70115.8	67415.6	70316
Picric acid	Benzenoids	Phenols	Nitrophenols	10752.6	10245.7	8782.25	10182	10255	8961.09	3705.48	5013.94	4054.76	5058.23	6382.91	3817.84	9055.73	9693.79	7684.25	8003.25	7603.43	9193.92	6010.76	2676.69	2156.72	4134.35	5522.25	7018.71	2677.07	3167.87	3155.04
Roxarson	Benzenoids	Phenols	Nitrophenols	10977.1	19586.5	13373.6	8988.89	17317.5	19055.4	10855.3	7456.35	5415.49	6142.34	11107	8567.38	2922.53	3155.64	6210.5	6208.29	2855.13	3923.69	3668.56	3627.57	3388.27	1456.42	3089.09	5424.27	5832.14	5601.04	5990.76
5-isoxazoleacetic acid, 4,5-dihydro-3-(4-hydroxyphenyl)-, methyl ester	Benzenoids	Phenols	1-hydroxy-2-unsubstituted benzenoids	22965.2	20156.7	19108.8	19498.7	19661.2	23423.2	21993.8	19284.8	21115.5	20449.9	22751.8	15065.4	39254.3	61417.8	32086.3	27497.7	29313.1	27625.3	44450.3	44545.1	45136.2	45578.8	40876.6	50723.7	16960.6	16700.2	16951.4
Oxyphenbutazone	Benzenoids	Phenols	1-hydroxy-2-unsubstituted benzenoids	82974.9	77976.5	78744.5	82488.6	79555.9	80073.8	54904.5	56852.1	52826.5	49906.5	55874	59624.8	114432	131096	114398	118641	123161	112736	37153.7	31463.1	38371.7	36154.2	37323.9	37242.5	78790	77732.3	78978.2
Etilefrine	Benzenoids	Phenols	1-hydroxy-4-unsubstituted benzenoids	125405	130512	133253	123051	20720.4	134428	151124	160889	14831.3	148514	150626	15248.1	255230	264903	258279	259256	301718	253354	124430	12292.6	16466.9	129373	18180.5	19434.8	210087	200513	199004
3-hydroxyphenylacetic acid	Benzenoids	Phenols	1-hydroxy-4-unsubstituted benzenoids	4731.73	6160.18	6141.97	4936.93	5749.82	5822.45	128367	127097	120380	140314	122709	129063	19828.6	9194.72	14651	16735.2	14579.3	19041.6	72109.7	63378.8	74084.4	39291.5	80548.4	81692.9	40944.1	41015.5	43039.2
3,4-dihydroxymandelic acid	Benzenoids	Phenols	Benzenediols	103070	109876	84975.3	59933.1	93009.5	105360	80440.4	72587.8	67901.9	65731.6	84480.5	87344.2	97015.9	95025.4	75424.5	108578	70505.2	94187.6	57179.1	66352.3	66010.2	54913.1	56250.7	64392.5	90644.9	88730.7	88751.6
3,4-dihydroxyphenylacetic acid	Benzenoids	Phenols	Benzenediols	20855.2	24491	93853.9	23922.1	24409.5	15974.6	10781.4	12408.8	11529	8419.32	8314.3	8693.72	4280.78	11682.6	12556.1	10030.9	13039.3	11198.5	23926.3	23515.8	22521.9	26372.1	27803.8	30778.9	14775.1	14764.5	13342.1
6-Hydroxydopamine	Benzenoids	Phenols	Benzenediols	176123	195386	182626	191467	190136	189434	58767.8	68835.5	67696.8	54320.1	62132.8	66895.9	299706	309045	316455	305573	297692	286389	68803	73994.6	88065.6	82474.6	77429	90204.7	181068	182822	181049
Homogentisic acid	Benzenoids	Phenols	Benzenediols	23866.1	25158	26529.5	25355.4	27124.7	25775.8	5591.65	5533.82	4105.54	6065.66	5315.32	6064.36	20967.5	28547.4	26486.6	23284.6	25977.1	24585.6	4085.2	4306.67	12065.9	4042.5	4226.83	2688.86	2762.03	2649.53	2651.64
Hydroquinone	Benzenoids	Phenols	Benzenediols	971554	957095	1.00799e+06	1.585e+06	1.63107e+06	1.00466e+06	551989	574555	587129	558204	551471	586559	922217	980998	921495	922619	988315	969629	826716	812837	830165	454020	809075	448941	1.43963e+06	1.43968e+06	1.43412e+06
Hypericin	Benzenoids	Pyrenes	Benzopyrenes	1925.82	1723.36	2646.43	1646.76	2474.08	2543.47	756.114	799.575	674.039	659.395	453.47	713.111	496280	567297	572594	556118	620335	551999	596.646	651.145	629.601	1056.65	634.136	673.505	215969	210807	210616
Isoetharine	Benzenoids	Phenols	Benzenediols	175966	201441	183812	167182	194860	191561	72974.8	74137.1	76967.4	71427	82001.3	74663	243154	246999	250755	234305	250339	237667	19414.7	20720.5	22884.9	20527.1	21584.9	20174	166610	162596	162548
Isoproterenol	Benzenoids	Phenols	Benzenediols	116324	68692.5	33501	120282	91866.2	71223.8	246805	177111	261814	195236	187354	121130	195861	88915.1	144196	157048	1271.51	151855	244601	238539	146957	32939.7	230303	209130	32568.4	32581	34426.5
Norepinephrine	Benzenoids	Phenols	Benzenediols	120897	118405	173227	121720	121498	118703	93606.6	86010.3	84239.4	69870.5	108349	75299.6	262390	214949	277125	191804	210320	262807	47852.1	49227.8	48560	43334.6	48331.8	50204.1	125406	125447	134509
Pyrocatechol	Benzenoids	Phenols	Benzenediols	362318	245057	318928	348459	252390	223279	321566	216292	196857	216608	243998	206514	312727	360427	309358	338501	380959	357336	248310	269309	238745	158156	258182	222565	354990	377072	355361
Dihydroconiferyl alcohol	Benzenoids	Phenols	Methoxyphenols	62432.2	65395.7	69451.7	56430.8	64653.4	68416	13774.3	24625.5	24171.2	8136.16	20464.1	23960.8	31664	17319	27407.5	21777.9	26852.1	23639.3	9312.48	2701.25	10760.1	4186	10748.8	4974.18	25808.3	25842.7	24111.6
Dl-4-hydroxy-3-methoxymandelic acid	Benzenoids	Phenols	Methoxyphenols	39087.3	42799.8	363.915	37372.4	51101.9	52130	131075	135202	143173	117301	130612	149409	19586.9	35396.4	24555.9	37949.1	31642.7	25690.5	123383	142374	152148	143394	145445	132517	102273	103052	103110
Dl-normetanephrine	Benzenoids	Phenols	Methoxyphenols	218716	462308	223758	455361	478673	218825	108931	358971	325368	328468	334574	346356	435327	496429	267914	266869	490720	271932	123655	171889	175495	170069	172476	169758	280267	281046	297813
DL-Vanillylmandelic acid	Benzenoids	Phenols	Methoxyphenols	4621.04	1556.93	5594.21	8282.46	4186.59	3028.1	3549.44	3942.78	2784.26	2598.2	3351.79	3043.19	6179.13	5255.83	6781.68	5064.85	4009.02	3635.52	2076.08	2511.06	2645.55	2120.36	2220.87	1609.23	5385.04	4982.51	5391.97
Metanephrine	Benzenoids	Phenols	Methoxyphenols	1.7194e+06	1.92743e+06	1.79947e+06	1.73245e+06	1.94267e+06	1.94781e+06	1.38573e+06	1.40607e+06	1.36071e+06	1.42479e+06	1.53626e+06	1.42939e+06	2.20236e+06	2.27617e+06	2.35023e+06	2.19798e+06	2.29236e+06	2.27421e+06	933371	945320	1.00017e+06	946246	976780	982294	1.97633e+06	1.97644e+06	1.9606e+06
Sinapaldehyde	Benzenoids	Phenols	Methoxyphenols	468617	917479	509595	475643	497144	938709	574701	621639	561628	589391	644391	613595	4419.47	5033.68	13654	12587.8	2634.37	13131.1	77142	83650	90721.7	89648.2	80904	86636.1	450783	450773	448427
Sinapyl alcohol	Benzenoids	Phenols	Methoxyphenols	38157.5	34445	39114.7	40628.2	33449.5	35298.4	190050	152772	161855	135345	198564	191934	43831.3	31947.6	43881.2	46483.6	51824	54554.4	478970	514942	760107	490318	469624	740106	188383	188453	195428
Vanillin	Benzenoids	Phenols	Methoxyphenols	69215.8	68996.4	69494.7	77464.1	71237.7	77112.1	45526.2	43618.1	41840.1	44366.2	52057.9	45097	9430.06	25011.5	17023.2	16833.7	14116.1	22823.1	29834.2	17381.4	19586.6	8461.04	25198.9	15017.3	39780.2	39802.8	42582.6
1-hydroxy-2-naphthoic acid	Benzenoids	Naphthalenes	Naphthalenecarboxylic acids and derivatives	7610.6	13635.5	11503.9	5701.61	13232.6	14482.3	6.34779e+06	5.49509e+06	6.51117e+06	6.35033e+06	6.80505e+06	6.52846e+06	14242.8	12260.3	4308.46	4603.12	7680.8	14946.1	434767	398738	382981	442093	408513	386785	3.00402e+06	3.02125e+06	3.00403e+06
1-naphthoic acid	Benzenoids	Naphthalenes	Naphthalenecarboxylic acids and derivatives	42620.3	39002.5	48017	58582.1	50350	53972.3	94215.1	91767.5	88332	105948	107708	94508.9	229096	229292	237157	247383	172685	247772	154886	155078	139778	113112	149050	151227	34208.6	33303	33313.2
Dynasore	Benzenoids	Naphthalenes	Naphthalenecarboxylic acids and derivatives	493130	965740	706482	802274	622426	653832	245569	207155	229752	241121	269684	223192	811532	806728	946990	592379	853456	558260	109798	111018	133050	114710	118725	122840	314361	281978	314295
2-naphthalenesulfonic acid	Benzenoids	Naphthalenes	Naphthalene sulfonic acids and derivatives	3177.69	12535.6	6839.13	5995.88	10841.9	2190.55	5207.19	5090.5	3831.23	6162.58	5434.79	6509.69	6980.91	1734.37	2558.42	2957.29	4031.83	1434.61	4784.68	6751.07	5222.02	5614.39	7189.67	4451.65	1742.63	2039.54	1544.24
5,8-dihydroxy-1,4-naphthoquinone	Benzenoids	Naphthalenes	Naphthoquinones	18181.4	27680.1	21256.9	26052.9	20227.6	29576.3	81300.2	75170.9	89635.1	85112.2	88522.1	100219	30888.4	31777.2	11639.4	22942.7	30131.6	30131.4	6752.04	7822.46	7011.99	11186	10632.8	3328.37	48031.1	43581.4	48097.6
Juglone	Benzenoids	Naphthalenes	Naphthoquinones	489775	453671	46338.8	504060	71204.6	450808	36732.6	16484.6	28204.5	32128.9	31571.4	33176.9	43426.1	83580	108266	54674.3	39499.7	57130.9	12839.8	15710	18542.9	8024.51	16450.8	17372.1	41852.4	41812.7	46067.3
Daunomycinone	Benzenoids	Naphthacenes	Tetracenequinones	2572.03	3592.95	2932.78	3982.8	3148.39	2784.23	1418.96	2218.99	3182.31	2148.45	2113.55	2029.99	5807.59	3637.75	5122.14	6919.5	4406.96	5057.14	5591.35	3029.92	4501.38	4770.24	5921.3	5727.66	3106.35	3035.78	3104.96
Naproxen	Benzenoids	Naphthalenes	HASH(0x5a90500)	17923.8	15542.2	20140	17715.3	19776.5	19792.1	23046.3	21942.8	25004.9	22098.3	25217.7	22504.8	17627	20227.2	18716.2	17481.4	18193.2	16210.5	42710.8	45080.9	46371.9	44420.7	46638.5	46767.9	30241.5	30065.8	30124.5
1-hydroxyanthraquinone	Benzenoids	Anthracenes	Anthraquinones	50055.4	53628.2	24657.1	50637	49791.4	55404.1	37732.5	32146	25168.7	32384.3	46647.4	20796.7	67683.9	74675.1	54748.4	71680.1	59912.2	69008.7	45284	29329.7	39098.9	35093.7	45699.4	33427	48635.1	47992.2	47963.7
Aurantio-obtusin	Benzenoids	Anthracenes	Anthraquinones	917773	1.01936e+06	775358	777542	1.0306e+06	1.044e+06	146713	158628	148844	181432	172142	157358	68568.1	53000.6	76985.7	76728.9	29257.7	26899	3314.45	2309.26	4223.81	2227.76	5676.08	3984.48	350463	350445	354967
Mitoxantrone	Benzenoids	Anthracenes	Anthraquinones	34977.7	50135.8	48524.8	51120.5	50125.8	43472.6	23947.2	17390.6	23987.8	22387	22774.1	22591.5	103514	94800.4	108690	98571.8	109722	93095.1	13252.8	13886.9	13124.9	12398.3	10849.9	16704.6	48663.4	48686.8	47946.2
Purpurin	Benzenoids	Anthracenes	Anthraquinones	25517.4	39317.9	26650.4	33058.7	34162.5	29287.2	7578.44	11231.5	10652.8	15550	11308.9	17545.5	62026	64625.3	54011.2	60387.2	40026.6	45948	12375.2	9169.05	15805.9	6476	11338.5	9606.26	34203.1	37147.1	37176.2
Aloin	Benzenoids	Anthracenes	HASH(0x2ec9028)	9478.75	8139.62	6202.28	9286.93	3185.61	9938.51	23939.8	38179.6	20528.4	15093.4	14001.5	22539.8	19097.8	22482.6	21588.5	20013.9	20833.8	21791.2	12895	12658.1	3868.75	12119.4	2809.19	8321.06	13853.7	13871.6	13301.9
Anthralin	Benzenoids	Anthracenes	HASH(0x1069aa8)	6438.44	7628.52	7977.72	6463.08	9092.55	7501.44	6426.89	6509.08	6571.07	7138.28	707.818	5690.63	7583.28	10313.5	12068.1	9603.11	11298.4	7722.85	1466.78	4456.23	4827.95	1779.55	4790.7	4621.4	3349.47	3083.67	3083.86
Diacetylrhein	Benzenoids	Anthracenes	Anthracenecarboxylic acids and derivatives	61121.5	59647.4	49859.5	60513.3	52170.9	56554.9	13629.7	10012.2	9492.44	10717.6	20803.5	47262	78901.6	92403.7	7662.07	81428.1	85608.4	75187.6	35139.1	25563.1	30432.6	33683.3	32688.2	31837.4	19794.3	20953.7	19795.3
Norbuprenorphine	Benzenoids	Phenanthrenes and derivatives	HASH(0xa08ecf0)	1244.82	1223.25	1976.66	1375.24	1323.21	1383.89	747.565	792.783	548.401	720.437	573.165	304.481	3003.59	3658.54	3570.98	4141.36	2834.71	2811.03	1988.06	1891.77	2828.49	1532.83	1477.38	854.039	1545.65	1702.58	1699.42
Noroxymorphone	Benzenoids	Phenanthrenes and derivatives	HASH(0x9c37f30)	27655.9	26283.9	23246.7	25689.6	24790.1	28692.6	6796.17	11854.1	11122.3	5816.06	6588.03	11831.1	39130.6	31700.1	27105.3	28834.1	28691.9	30790.2	14397.2	16553.6	15599.6	8810.38	7660.19	15002.2	19293.6	18054.9	18050.2
Gemfibrozil	Benzenoids	Phenol ethers	HASH(0x1f80f08)	12349.5	10330.9	9013.56	9847.14	10287.3	12291.9	5555.17	3995.14	3406.82	4370.91	5028.24	4180.81	16141.4	18843.9	16829.7	15146.5	19605.8	17253.1	903.114	1084.75	2283.07	1865.7	481.241	2161.28	10433.5	10713.4	10415.9
Metoprolol acid	Benzenoids	Phenol ethers	HASH(0x14acc28)	23680.8	24853.4	12890.9	21423.5	19289.7	13000.9	8630.82	9112.54	8492.91	6275.9	7979.53	13259.7	34737.3	43861.8	35714.6	47566.6	65013.3	20273.6	5250.06	4027.05	4938.94	6389.28	5154.28	7765.2	19652.2	23109.5	23145
4-hydroxyphenylacetic acid	Benzenoids	Phenol esters	HASH(0x9f1be28)	6582.34	15162.1	12366.5	15178	16166.6	15958.8	4480.32	2829.81	4241.06	4093.98	8059.1	9754.78	136267	136147	150272	138366	154144	145691	73849.4	74875.6	91347.1	83692.6	79090.4	82882.5	67534.6	67527.8	68908.5
Pioglitazone	Benzenoids	Phenol ethers	HASH(0x1f13928)	39955.9	48341.7	33844.9	29477.6	37912.6	33775.1	706.213	1762.61	292.5	663.721	819.79	1418.5	4645.28	6975.06	4786.3	4306.03	6546.1	2971.67	476.512	1253.07	942.076	1320.19	811.4	153.083	4207.56	4205.69	4297.92
Hypocrellin a	Benzenoids	Perylenequinones	HASH(0x18a4e58)	19144.1	11699.5	12431.1	4038.29	16527.5	9725.08	22549	19191.9	22654.2	21981.2	20210	12180.4	12876.5	13052	6587.14	5798.08	12749.6	12761.6	18444	20778.7	23845.6	18983.7	19779.1	18965.3	15645.1	15647.1	15109.1
Sulindac sulfone	Benzenoids	Indenes and isoindenes	HASH(0x3b3e678)	431219	506658	334572	417105	513066	529768	65811.9	73663.5	60357.1	73988.8	77053.6	67510.1	66037.3	105359	100484	101372	69700.8	95113.4	14507.4	15638.8	16422.9	9523.55	19807	13800.8	215800	219275	219168
2,8-quinolinediol	Organoheterocyclic compounds	Quinolines and derivatives	Quinolones and derivatives	71207.4	83518.7	94110.5	67382.2	157339	83574.6	159044	107247	60782.6	76182.3	74345.3	123277	84086.2	73559.6	82028.8	68105.4	70654.4	103875	55423.1	153475	71820.6	55366.8	145573	53273.3	73089.7	73088.6	74671
4-hydroxyquinoline	Organoheterocyclic compounds	Quinolines and derivatives	Quinolones and derivatives	366413	386317	252691	275004	259946	628081	208512	199499	371954	275020	406547	201399	438215	328800	320661	356221	420831	348106	287491	278842	297658	403826	277935	430620	400209	401037	437519
Enrofloxacin	Organoheterocyclic compounds	Quinolines and derivatives	Quinoline carboxylic acids	49178.5	59245.7	45693	45436.9	54310.8	65176.1	7443.23	4606.94	7843.11	4274.88	5889.68	5895.47	27484.4	27526.2	35234.7	30994.9	21225.8	18912.3	7693.19	15099.9	8799.64	4002.95	8612.78	8217.98	23367.7	21238.4	23384.8
Kynurenic acid	Organoheterocyclic compounds	Quinolines and derivatives	Quinoline carboxylic acids	7077.85	7839.99	10183.2	7953.15	9273.8	8026.98	1755.2	8082.23	6738.68	7966.36	2119.25	7213.18	14834.3	21473.8	16182.7	19796.8	20414.1	17059.6	2445.28	4959.31	5742.78	4329.64	6703.19	8921.28	10532.5	11365.7	10526.6
Levofloxacin	Organoheterocyclic compounds	Quinolines and derivatives	Quinoline carboxylic acids	7735.74	5216.06	5796.71	9840.49	9873.64	8548.71	3081.16	6427.37	5483.06	2892.03	7398.92	8135.73	14265.2	18692.4	6842.83	5950	9815.49	15207.3	18595.6	12186.1	10773.9	10342.4	9969.86	3639.55	7833.74	6456.91	7825.34
Marbofloxacin	Organoheterocyclic compounds	Quinolines and derivatives	Quinoline carboxylic acids	43895.8	48428.9	48169.3	39936.3	43194.3	48619	28493.1	30383.6	27133.3	29145.7	28982.9	28092.1	32781.3	32213.3	31385	29382.6	32922.3	29086	26737.5	22015.8	28364.3	24132.2	27172.7	29007	41201.1	41417.3	41180.2
Ofloxacin	Organoheterocyclic compounds	Quinolines and derivatives	Quinoline carboxylic acids	9322.95	10405.4	5374.39	12623	11151.5	9701.76	839734	931827	770570	861176	796204	879280	23962.6	25531.1	22426	31864.6	19084.9	23674.2	579192	609350	575337	612204	599247	592935	366594	381306	370560
Pitavastatin	Organoheterocyclic compounds	Quinolines and derivatives	Phenylquinolines	4514.52	3377.53	5076.35	5676.61	4287.67	4392.66	54490.8	66929	50065	54589.7	52986.8	57082.5	7808.52	10025.8	8051.56	8252.37	7707.52	7627.52	34447.5	33615.8	29966.3	35697.4	35911.3	36892.2	28465.7	28465.3	28858
Quinate	Organoheterocyclic compounds	Quinolines and derivatives	HASH(0x1d9ed60)	114659	118966	130533	106201	112125	141616	1.93096e+06	1.99463e+06	1.86329e+06	1.91395e+06	1.99417e+06	1.90905e+06	330140	344985	345650	346623	342267	320508	59932.2	65003.8	55312.1	53267.1	57848.7	58100.3	654625	654625	646139
5-(4-hydroxyphenyl)-5-phenylhydantoin	Organoheterocyclic compounds	Azolidines	Imidazolidines	2515.18	1942.63	6216.48	7361.39	5180.17	6086.99	7329.39	4065.27	8143.32	3461.01	7349.76	8114.75	16531.8	15279.4	16030.4	13136.2	14096.8	10091.3	1157.97	9107.07	11471.6	9419.23	9441.32	9780.14	7199.42	6779.58	6781.76
Dantrolene	Organoheterocyclic compounds	Azolidines	Imidazolidines	381222	400489	355334	404037	397402	401041	81529.3	88099.6	70131.3	72576.2	77240.6	81689	702172	862617	639681	633640	505840	722682	101323	117785	125837	70448.4	114521	130629	181640	181618	185100
Imatinib	Organoheterocyclic compounds	Azolidines	Oxazolidines	8261.52	20297.5	10321.1	10286.5	8752.53	7924.32	19416.1	22053.4	19987.8	19975.5	19885.3	22658	19091.9	18163.2	17668.9	18944.6	21924.5	18030.9	19332.6	17488.6	19865.2	17277.8	16612.4	18385.6	18060.4	19009.3	19132.5
Oxaprozin	Organoheterocyclic compounds	Azoles	Oxazoles	950207	952379	965748	949939	962304	945127	996838	1.06607e+06	998201	984953	1.04972e+06	1.03217e+06	3.29314e+06	3.67666e+06	3.44988e+06	3.42419e+06	3.53005e+06	3.41375e+06	255850	262715	276356	265975	275996	268608	1.40605e+06	1.40331e+06	1.40474e+06
Plantamajoside	Organoheterocyclic compounds	Azoles	Oxadiazoles	14189.7	23837.6	17842	21350.1	9770.67	22549.2	50999	29850.1	35352.4	18104.1	5627.04	20568.9	23521.9	32570.2	23742.4	21291	24293.4	18659.6	115443	30204.1	5039.05	106339	10958.4	7985.7	19451.1	19526.4	16539.5
Acetazolamide	Organoheterocyclic compounds	Azoles	Thiadiazoles	30123	30131.7	19712.3	30588.3	32224.5	29097.2	10965.2	14558.2	10244	15036.2	15011.5	14514.3	29392.7	63589.2	70897.5	45633.1	46085.7	65318.5	74835.4	83072.2	84192.2	46372.1	78794.4	79979.6	46856.4	49041.4	47362.9
Allantoin	Organoheterocyclic compounds	Azoles	Imidazoles	189662	188009	185405	172673	202875	178361	52963.6	55206.8	57530.9	45315	60214.9	46696	28575.4	26246	59314.1	28076.1	28524.3	16252.2	60238.3	66027.5	70943.2	63020	75168.8	62722.7	69242.5	68037.4	68062
5-aminoimidazole-4-carboxamide	Organoheterocyclic compounds	Azoles	Imidazoles	25686.6	20316.1	19997.7	24826.5	22740.5	24093.5	77359.2	93745.1	93959.6	89959	86293.5	92815.3	35350.9	42552.8	42596.3	45402.3	34081.9	40588.9	43907.4	39980.5	33241.6	35190.6	32453.2	50137.4	49145.7	49147.1	50563.9
Urocanate	Organoheterocyclic compounds	Azoles	Imidazoles	1.13561e+06	1.24296e+06	1.20304e+06	1.17119e+06	1.20876e+06	1.28825e+06	940499	983052	947069	941548	1.01161e+06	986132	1.40804e+06	1.49074e+06	1.45761e+06	1.41832e+06	1.48822e+06	1.4525e+06	636316	661731	699105	641515	656643	668558	1.26998e+06	1.26993e+06	1.25386e+06
Urocanic acid	Organoheterocyclic compounds	Azoles	Imidazoles	32591.7	15654	23655	29068.1	18404.5	33592.9	20816.7	24735.8	22971.9	19974	16781.4	21199.9	33809.6	30933.1	30741.3	36331.5	26126.5	32891.3	18096	19692.1	23443.8	18224.2	27451.1	21072.2	16313	16091.9	8900.89
Celecoxib	Organoheterocyclic compounds	Azoles	Pyrazoles	148292	76844.4	108455	71350.3	26883.7	135658	118175	28788	68635.5	45266.8	15034.4	34089.8	68827.8	65207	37284.4	78517.9	112320	35224	101200	60047.5	109111	98449	100640	105321	126677	124480	126686
Fipronil sulfone	Organoheterocyclic compounds	Azoles	Pyrazoles	10627.5	13668.3	12265.9	12179.4	13731.7	14664.2	12822.3	9993.91	10886.5	12521.4	19017.3	11059.8	7380.88	6271.2	9452.99	9040.6	7676.11	5931.84	14146.2	16453.3	3660.96	15974.3	16033.7	15384.2	15032.2	13980.1	13977.1
Clothianidin	Organoheterocyclic compounds	Azoles	Thiazoles	118297	127929	152501	133456	206777	146476	20229.6	20296	19718.3	21478.5	23635.9	16903.1	1305.65	1116.01	1121.65	1337.46	646.205	1194.38	42888.5	36389.5	46682.4	53801.5	41572.5	43248.1	72396	72890.8	72396.9
Febuxostat	Organoheterocyclic compounds	Azoles	Thiazoles	95471.9	3790.4	6960.93	90504.9	102683	90802.5	3840.46	5671.62	217155	5624.11	229198	5699.16	198017	202639	214405	204270	200501	2896.41	2845.75	2466.07	5427.76	104772	2961.01	2560.98	7741.04	7752.36	6857.06
Nizatidine	Organoheterocyclic compounds	Azoles	Thiazoles	87079.8	51255.6	64912.8	49170.6	84779.2	85547.4	16114.4	21959.1	13461	5178.69	23583.3	11226.1	37794	44213.3	27910	44757.1	74922.5	45343.4	13174.6	11573.1	10149.2	13332.9	12986.3	33882.6	13716.7	13676.6	12089.1
Citrinin	Organoheterocyclic compounds	Benzopyrans	HASH(0x1dc24d0)	22283.9	23814.7	13237.1	22385.9	12527.4	12275.9	842.437	14843	7295.73	7624.47	9654.89	13187	41794.8	52324.7	34425.1	46706.4	41611.9	40305.3	5428.63	7843.7	7360.86	7487.77	9564.1	3744.34	16174.6	17421.8	16219
Cannabinol	Organoheterocyclic compounds	Benzopyrans	1-benzopyrans	58611.5	66957	43101.6	55044.9	65674.3	80715.1	54608.5	58773.4	122269	52386.3	56657.7	46303.4	87739.5	178866	140289	138894	97976.9	135458	46940.8	70292.2	45683.7	46528.8	47657.3	50280.3	86289.7	86784.6	106010
Cromolyn	Organoheterocyclic compounds	Benzopyrans	1-benzopyrans	38367.8	39428.6	43373.9	34697.7	42570.7	35257.7	50150.9	49363.5	46286.5	41017.7	47302.2	48084.6	47432.1	41029.4	50307.2	49902.9	48724.9	46568.8	28104	26021.3	25438.6	25660.1	27123.5	30397.7	40902.1	40896.5	39656.7
Gambogenic acid	Organoheterocyclic compounds	Benzopyrans	1-benzopyrans	13163	13877.9	13847.4	13560.6	14247.6	13339.9	7087.18	7492.07	6150.17	7022.68	7378.7	7516.86	8447.33	9259.28	8956.13	7634.48	9100.05	8791.04	3991.71	3591.5	3754.62	4088.98	4209.58	3921.95	8632.47	8464.65	8465.09
Garcinone c	Organoheterocyclic compounds	Benzopyrans	1-benzopyrans	41686.4	42494.6	36918.2	38467	36064.2	33982.6	16241.1	24567.6	17569.2	20101.1	16740.9	19734.4	45335.6	62140.7	57951.5	55067	73578	58604.3	7526.91	13685.5	11095.6	12001.4	9650.37	11849.6	30913	29444.8	30923.5
Hematoxylin	Organoheterocyclic compounds	Benzopyrans	1-benzopyrans	22889.7	21938.1	26113.9	26019.7	21292.3	23821.5	8865.4	10141.5	7613.7	6633.93	8663.51	7292.94	22777.9	24955.5	24205.1	23563.7	25322	25469.1	2908.61	2778.44	2760.02	3578.85	12375.8	2973.06	14366.7	14196.6	14269.4
8-desoxygartanin	Organoheterocyclic compounds	Benzopyrans	1-benzopyrans	56748.5	52945.6	56220.1	55695.3	53049	51447	10836.3	12470.8	9106.08	8703.11	17540.9	16888.7	87008	82903.3	91912.6	80579.8	93840.1	89176.5	17611.6	18759.2	18863.8	16874.3	17539.7	20609.9	40386.6	40433.4	43333.3
9-hydroxycalabaxanthone	Organoheterocyclic compounds	Benzopyrans	1-benzopyrans	3342.9	4311.55	4370.98	5499.29	4558.71	7268.04	53211.5	48603.9	55755.6	60242	58307.8	56503.5	5967.05	7440.77	5363.71	4116.17	4484.51	3719.72	97850.2	94434.2	95891.2	97716.7	100863	98283.9	45532.6	45537.6	46047.7
Isomangiferin	Organoheterocyclic compounds	Benzopyrans	1-benzopyrans	5865.33	5944.11	6657.04	4119.03	7804.98	6732.45	4002.39	2380.58	1463.9	4944.26	5197.43	5107.22	4616.09	3288.13	3998.88	3737.09	3554.97	3718.34	2316.59	2961.33	2701.48	2802.08	2462.4	328.602	2668.85	2491.38	2496.32
Neomangiferin	Organoheterocyclic compounds	Benzopyrans	1-benzopyrans	11278.9	9445.63	13432.3	11006.2	13477.1	12174.5	10812.1	11105.6	9388.65	6803.78	9597.07	6978.74	13105.3	11214.5	14769.9	10734.6	13998	9587.6	5000.87	6899.26	5834.69	5282.46	6749.71	7104.87	9790.78	10617.6	10597.4
Trolox	Organoheterocyclic compounds	Benzopyrans	1-benzopyrans	77548	73441.1	66118	67182.3	70509.6	66932.9	52142.2	52950.3	54987	50884	56204.1	52118.5	7913.52	8438.39	8206.28	10095.1	6771.25	8847.5	4803.81	2827.53	2811.3	3870.86	2417.72	3341.73	35265.1	35656.5	35656.3
Furegrelate	Organoheterocyclic compounds	Benzofurans	HASH(0x18d0cd0)	10343.6	8753.31	9255.07	8747.6	9808.55	8753.2	42335.5	46446.7	44287.1	43046.1	44764.8	43973.4	10157.2	12322.6	9055.59	10426.4	1670.81	11907.2	3802.06	5042.44	2725.37	4881.02	4069.13	4130.26	17544.8	17668.9	17952.2
Griseofulvin	Organoheterocyclic compounds	Benzofurans	HASH(0x16aa650)	191017	227012	250305	199831	213352	242795	164102	207678	165161	166621	170801	168667	178648	219387	204641	199862	192178	188425	119075	110975	148919	89710.6	160557	135151	225011	224882	217113
Thelephoric acid	Organoheterocyclic compounds	Benzofurans	HASH(0x28a9290)	14208.6	12292.7	14576.6	11557.9	15424.8	11101.6	10838.3	11963.3	11502.6	11016.2	11528.2	12673.6	15885.3	18979.8	16484	17947.6	22873.6	13682.7	7186.92	6885.54	7456	7363.42	5980.9	6866.01	10096.4	12107.5	12040.6
Carbamazepine	Organoheterocyclic compounds	Benzazepines	Dibenzazepines	24940.1	26466.6	27259.9	22988.8	25744.8	26403.2	9843.09	10891.4	5046.35	8114.18	10309.3	10697.8	86425.7	96229.2	87486.3	90918.1	94234.2	87038.3	16356.4	16488.9	17633.4	17322.7	16938	17460.1	36318.8	36326.7	35594
Fenoldopam	Organoheterocyclic compounds	Benzazepines	HASH(0x1f181a8)	4060.96	3535.06	2992.16	3868.18	3441.18	4648.51	42645.4	32531.9	35968.1	43912.7	42066.3	37906	7239.99	8525.24	8205.82	5863.77	5998.67	6349.89	8478.77	8970.45	10323.3	14131.2	12808.2	11278.8	15049.5	14790.8	14791
Diboa	Organoheterocyclic compounds	Benzoxazines	Benzoxazinones	23169.9	22974	7558.82	22506.8	15445.9	27004.5	14497.2	14525	15416.1	19429.7	16118.7	17879.5	62256.8	53648.1	43783.9	36864.9	10388.1	29152.4	78161.3	65844.6	78981.1	35983.5	85939.1	86768.3	33972.6	26386.3	33821
Cinnavalininate	Organoheterocyclic compounds	Benzoxazines	Phenoxazines	1959.89	2007.31	1965.48	2094.65	1810.01	1762.44	1304.61	1912.88	2513.13	1787.69	1788.09	1802.49	114893	104134	121217	119876	109643	111279	2623.26	2455.77	2783.91	1821.23	2705.23	2072.2	46240	44990.3	46244
Resazurin	Organoheterocyclic compounds	Benzoxazines	Phenoxazines	284905	301115	311586	282498	300997	332708	192007	193172	188851	190279	213340	191983	244765	274555	273028	268646	300099	254956	144205	146466	153674	149861	150401	157036	284208	279908	279792
7-hydroxyfluphenazine	Organoheterocyclic compounds	Benzothiazines	Phenothiazines	11205.2	10821.3	12049.7	9936.04	12340.1	11808.3	8969.41	4921.76	8822.73	8198.47	7588.08	8440.74	8833.8	11621.6	8399.72	8532.78	9863.73	8472.31	12005	9828.99	8880.01	11453.3	10890.2	11258.5	9914.19	9914.59	9728.38
Esomeprazole	Organoheterocyclic compounds	Benzimidazoles	Sulfinylbenzimidazoles	115153	141040	130025	125526	121019	140553	169742	178690	181253	185797	196938	171081	215616	243681	225914	252098	255659	231677	279100	271813	296942	285625	282488	277826	353413	351407	351383
Lansoprazole	Organoheterocyclic compounds	Benzimidazoles	Sulfinylbenzimidazoles	5613.61	5962.1	6104	6624.96	6139.75	10585.9	1623.64	1986.78	1957.81	1859.38	1826.02	1631.26	5238.82	6490.45	5461.72	6187.05	806.442	5574.8	2901.13	2767.14	2614.29	3078.63	3093.66	3311.57	2588.08	2586.89	2682.23
Omeprazole	Organoheterocyclic compounds	Benzimidazoles	Sulfinylbenzimidazoles	28329.1	29375.9	21543.3	31435.9	27153.6	24565.8	16749.1	12671.6	11784.4	16634.2	12126.6	13857.8	75108.8	74518.7	71293.3	81659.7	86921	77462.4	22283.5	19101.8	15922.6	18082.8	20039	16448.5	34010.7	35129.5	34007.3
Lonidamine	Organoheterocyclic compounds	Benzopyrazoles	Indazoles	6805.73	6358.11	5207.07	6719.48	6580.9	7295.76	94646.6	85729.3	93365.1	94565.2	105800	95420.4	2721.4	2294.27	2787.07	2865.31	2297.6	468.042	13975.8	13862.5	12860.8	13926	13539.5	15599.7	62292.2	60833.7	62213.1
2(3h)-benzothiazolone	Organoheterocyclic compounds	Benzothiazoles	HASH(0x24647f0)	42939.2	43345.9	42481.5	38536.5	39676.8	41087.4	34884.5	33528.5	4727.79	27361.4	5052.07	34561.6	30994.9	31228.8	23264.6	21787.8	28088.1	26471.5	2731.55	30701.5	1634.79	1878.97	3590.5	1469.21	19147.7	20145.8	19167.3
Riluzole	Organoheterocyclic compounds	Benzothiazoles	HASH(0x1f02518)	236122	266237	173834	213756	265416	259441	152892	157249	149478	141734	162184	150137	395002	420002	435926	402596	272158	418822	407314	440798	508942	281524	441618	452739	378227	378216	366164
Zonisamide	Organoheterocyclic compounds	Benzisoxazoles	HASH(0x1fca6d0)	89285.3	127490	120106	88897.5	92846.2	124964	71664.7	70364.7	70235.6	91078.2	80713	89174.3	95943.6	91757.8	92740.2	97808.6	87586.8	96979.9	132111	135558	131544	127029	128556	126910	113248	113251	112611
Fludioxonil	Organoheterocyclic compounds	Benzodioxoles	HASH(0x19341d0)	28094.2	44104.7	63478.2	39185.3	36136.6	40052	34710.7	57238.1	29429	60706.2	58508.5	42000.7	56601.3	61884	53222.6	62801	43278.6	50932	4609.56	4354.95	3927.81	4294.92	5918.32	5169.22	46878.7	55622.4	47555
Myristicine	Organoheterocyclic compounds	Benzodioxoles	HASH(0x2eaff60)	5737.78	6713.65	6435.44	5102.31	7145.75	6684.6	5537.95	10040.8	8910.58	11263.9	8516.61	7642.33	7338.06	9566.96	8133.69	10844.3	9499.36	6756.75	3675.4	5105.66	3891.59	4770	4655.61	4228.71	6374.24	6199.52	6370.22
Piperonyl butoxide	Organoheterocyclic compounds	Benzodioxoles	HASH(0x16595d0)	566365	651573	370140	514368	641760	705059	199045	230022	200247	213131	235977	208430	322095	345936	349160	355361	237176	295997	110410	119536	145929	62848.3	116360	123286	447671	429610	429207
Oxazepam	Organoheterocyclic compounds	Benzodiazepines	1,4-benzodiazepines	40937.5	48920.9	46494.1	42839.7	47378.6	46938.4	4613.19	3662.63	5051.66	5645.88	7757.54	2351.86	239333	249763	236803	227214	214107	234711	13948.7	13733.7	23803.7	8649.8	14643.8	17799.3	94298.6	95121.2	95123.7
5-acetylamino-6-formylamino-3-methyluracil	Organoheterocyclic compounds	Diazines	Pyrimidines and pyrimidine derivatives	404274	356332	396004	409565	388782	376775	215431	218247	200050	189587	191873	227795	27596.5	31891	21656.6	27952.4	31540.5	18953.6	24293.9	21543.6	23764.2	21038.6	20105.2	23343.5	186430	180170	180170
6-propyl-2-thiouracil	Organoheterocyclic compounds	Diazines	Pyrimidines and pyrimidine derivatives	75821.5	88928.3	80262.8	70392.6	86505.6	87844.5	64754	61288.1	53058.7	62130.6	64394.9	68908.1	98978.7	96762.3	106811	107274	109362	106949	28860.6	32683.2	36236.8	33267.8	28900.5	30633.6	108304	107795	107794
Aprobarbital	Organoheterocyclic compounds	Diazines	Pyrimidines and pyrimidine derivatives	14045.7	21105.1	16389	20010.1	22265.1	24645.6	11686.6	15555.1	11776.3	12478.1	14407	14003.7	41869.1	47321.3	43907.4	15217.3	25323.5	40958.5	96487.3	120448	130809	17462.6	122481	106719	39565.6	40130.6	39762.1
Barbituric acid	Organoheterocyclic compounds	Diazines	Pyrimidines and pyrimidine derivatives	64183.5	30816.4	23678	47847.9	16863.6	27287.6	185823	157295	172362	119332	179528	171240	63613.1	121146	155237	36843.3	57334.4	110583	522651	582628	607251	279005	582368	591090	238429	238256	202206
Cidofovir	Organoheterocyclic compounds	Diazines	Pyrimidines and pyrimidine derivatives	107096	105151	101921	100227	105356	111676	81819.7	84983.5	80193.9	78150.5	79812.5	86554.4	197515	210745	189978	189980	208889	188127	71522.3	69488.3	64918.4	66753.5	70219.7	66812.5	122276	119647	118962
Dihydrothymine	Organoheterocyclic compounds	Diazines	Pyrimidines and pyrimidine derivatives	5.1493e+06	5.32193e+06	5.24346e+06	5.25082e+06	5.3102e+06	5.28994e+06	2.87598e+06	2.99671e+06	3.05669e+06	2.91207e+06	2.90786e+06	3.09555e+06	4.89229e+06	5.31543e+06	4.94058e+06	4.84064e+06	5.26473e+06	4.9565e+06	2.47313e+06	2.45765e+06	2.49023e+06	2.40984e+06	2.44206e+06	2.32361e+06	4.31927e+06	4.31928e+06	4.3026e+06
Dihydrouracil	Organoheterocyclic compounds	Diazines	Pyrimidines and pyrimidine derivatives	277173	265118	296402	256994	299993	285257	212003	226826	211492	214399	221652	225677	364037	419302	380021	392006	386040	396019	248370	249766	248568	249928	251926	243591	308628	311911	311907
Rosuvastatin	Organoheterocyclic compounds	Diazines	Pyrimidines and pyrimidine derivatives	7027.49	7524.07	8842.85	7797.46	6739.72	8143.75	34348.5	38579.3	32392	36012.7	32996.6	35892.2	8069.25	7742.71	8749.6	2246.8	2588.83	8978.39	1373.04	1535.8	1965.53	884.746	1483.98	1712.66	6796.54	6890.35	6794.62
Thiamine	Organoheterocyclic compounds	Diazines	Pyrimidines and pyrimidine derivatives	8875.83	10263.7	11423	10977	9314.87	17870	21133.8	23666.8	23011.2	18300.2	20960.9	21068.2	18891.3	21582.6	21566.7	23067.9	20424.9	22378.2	24677.9	24539.5	25164.2	22534.8	21500.2	23961.5	24241.2	23182.1	24206.8
Thymine	Organoheterocyclic compounds	Diazines	Pyrimidines and pyrimidine derivatives	50942.6	53428.1	42681.4	49287.1	48493.6	47984.6	93393	93434.3	74118.6	87175.7	75408	89601.2	174847	186643	160609	156641	107113	164111	38778.6	46757.5	49560.4	34321.2	47147.4	42355	88901.7	91766.1	93024.6
Uracil	Organoheterocyclic compounds	Diazines	Pyrimidines and pyrimidine derivatives	207314	207021	135493	205158	201166	207552	5.29244e+06	5.80637e+06	5.48275e+06	5.28921e+06	5.23469e+06	5.81224e+06	56706.2	74029.2	56997.1	52109.5	55008.2	55866.8	1.37083e+06	1.39596e+06	1.39383e+06	1.05659e+06	1.31025e+06	1.35285e+06	1.7677e+06	1.75884e+06	1.76092e+06
Doxazosin	Organoheterocyclic compounds	Diazinanes	Piperazines	12711.1	5726.49	4639.61	9887.76	4167.41	8349.64	10082.8	16600.6	12056.2	12819.4	11566	16077.3	26085.4	32024.8	17799.5	16289.7	19621.1	26944.6	14922.6	10422.8	10372.6	12588.8	9077.37	10737.2	13664.9	13071.4	13663.7
Pipemidic acid	Organoheterocyclic compounds	Diazinanes	Piperazines	4244.08	4792.65	4655.51	4417.58	3828.97	1748.17	3012.86	3183.79	2332.37	2695.2	2905.43	2583.55	6709.82	4983.74	9763.54	10775.3	5785.18	9072.24	4094.33	2430.3	3747.44	3273.4	2816.52	4033.22	4613.49	4792.27	4796.55
Prazosin	Organoheterocyclic compounds	Diazinanes	Piperazines	271646	245394	283507	278234	251207	256589	43064.4	48604.1	47343.2	42560.7	40386.6	41351.9	327378	366974	307189	313457	367235	329803	47205.4	49574.6	50430.9	50316	49464.5	44347.7	142627	142627	143379
Topiramate	Organoheterocyclic compounds	Dioxolopyrans	HASH(0x20a2648)	101536	107927	64687.7	97717.3	113075	76128.5	42321.9	48409.8	40738.9	42785.6	55005.8	45520.4	78246	77218.1	74082.6	135163	178312	135970	82767.1	38274	77431.3	39812.5	37296.5	82612.4	87036.3	79866.1	79728.8
2-furancarboxylic acid	Organoheterocyclic compounds	Furans	Furoic acid and derivatives	9.55234e+06	7.30971e+06	1.02344e+07	9.75577e+06	9.4501e+06	9.52166e+06	7.84372e+06	6.87982e+06	9.42313e+06	7.9289e+06	7.16121e+06	7.50528e+06	7.84044e+06	8.21583e+06	8.86087e+06	6.70002e+06	6.86238e+06	8.43165e+06	7.07286e+06	6.58849e+06	7.97122e+06	6.84584e+06	6.54752e+06	8.33708e+06	9.87154e+06	9.53745e+06	9.5355e+06
D-glucuronic acid	Organoheterocyclic compounds	Furofurans	Isosorbides	13705.3	12686.2	7697.59	10514.4	13816.1	12665.9	5442.2	6421.8	4837.38	5803.44	4359.35	5258.91	93479.2	102594	103419	100847	53087.1	86131	5460.97	5260.94	4913.06	3451.83	4991.62	4543.99	24001	22389.9	24015.1
D-Glucuronolactone	Organoheterocyclic compounds	Furofurans	Isosorbides	100180	121030	111079	105685	115209	124905	33249.5	25532.3	17803.2	28466.5	32468.8	25375.4	4590.47	4863.84	4444.85	4029.33	3812.36	5464.5	7277.93	6328.2	8996.79	3711.89	6858.25	9754.27	39917.7	41198.6	40316.6
Picrotin	Organoheterocyclic compounds	Furopyrans	HASH(0x1264268)	171455	204652	207202	180982	183145	270927	98725.6	108248	97697.2	93988.4	107536	106221	296790	315756	334455	321730	407898	305658	150611	131377	153692	151853	153582	132740	252576	250243	250214
Amoxicillin	Organoheterocyclic compounds	Heteroaromatic compounds	HASH(0x1325318)	35864.6	49210.1	39705.7	34806.6	52661.2	44776	59105	25876.9	66888.3	1820.99	38476.7	6489.85	49321.5	140674	197879	58763.5	127846	200358	54354.4	98443.6	46225.1	76364.8	56849.8	30773.8	22216.6	23407.6	22218.8
Indole	Organoheterocyclic compounds	Heteroaromatic compounds	HASH(0x2ed7dc8)	64322.2	63315.2	58282.3	41693.7	59381	62312.7	24944.7	29333.3	21541.2	27470	25582.2	22406.9	73554.8	94043.7	80870.7	80270.9	88554.9	79904.3	27998.5	24287.9	32357.9	8871.1	27112.9	32274.8	51651.7	47154.2	47139.7
Mycophenolate mofetil	Organoheterocyclic compounds	Isocoumarans	Isobenzofuranones	4321.4	15196.3	4229.52	18331.7	3841.59	14200.7	6154.74	7848.51	6846.69	6170.69	2390.94	7978.6	5101.93	2681.12	7772.48	5529.77	5950.22	10301	4359.57	4518.39	4325.31	4485.24	3862.2	4127.44	4382.57	4696.95	4634.72
Mycophenolic acid	Organoheterocyclic compounds	Isocoumarans	Isobenzofuranones	13493.8	8218.71	13819.2	6804.11	12341.1	12871.6	987.546	1143.19	1496.72	70857.7	1151.16	509.319	21310.1	16888.2	17892.6	21339.5	15965.9	16532.4	4515.79	2813.66	3087.3	2986.45	4509.39	2733.7	6784.81	6777.5	6545.28
Z-ligustilide	Organoheterocyclic compounds	Isobenzofurans	HASH(0x217af08)	6029.15	6106.91	7165.18	6217.8	4926.07	3012.38	3842.89	4302.58	6445.65	7516.33	5490.29	5561.89	9411.1	8092.16	8386.07	7486.09	12178.9	7915.99	4478.65	3175.87	3783.53	3789.08	5206.85	3454.01	6542.28	6282.9	6298.94
1-methyluric acid	Organoheterocyclic compounds	Imidazopyrimidines	Purines and purine derivatives	32143.7	18300.7	19610.5	31046.2	26569.3	26383.2	32033.6	31914.7	27289.7	27858.5	34476.8	32336.4	54316.2	56276.5	44548.1	59303.7	41586.1	54526.7	21858.7	27683.7	30874	24639.7	27470.4	34363.7	23478.5	19915.2	23492.2
1,7-dimethyluric acid	Organoheterocyclic compounds	Imidazopyrimidines	Purines and purine derivatives	6347.55	7148.88	11547	5145.59	7680.34	8035.43	2604.23	3164.6	2928.09	2482.06	2463.57	2819.2	70811.5	53524.1	78077	68020.8	63162.7	73919.7	37069.5	40279.4	50949	44663	46012.8	45085.5	37828.1	37203.2	37811.6
7-methylxanthine	Organoheterocyclic compounds	Imidazopyrimidines	Purines and purine derivatives	7620.46	8052.07	14598.5	10292.5	14257.6	11692.9	4565.99	3662.38	6913.58	2657.4	4462.78	7403.58	29428.8	27932.1	29478.8	32230.3	20217.7	22691.2	29293	28476.2	31532.3	29885.5	28496.7	29061.9	13932	14236.2	14232
8-chlorotheophylline	Organoheterocyclic compounds	Imidazopyrimidines	Purines and purine derivatives	33884.6	35322.9	25897.9	27528.2	28944.3	35471.6	67925.3	73033.2	58011.9	62084.7	73689.9	70706.3	17627.9	29328.5	28828	26168.5	32159.8	27742.5	81080.5	89898.1	85293.1	64869	78101.6	83860.2	59306.4	59299.5	55910.3
Caffeine	Organoheterocyclic compounds	Imidazopyrimidines	Purines and purine derivatives	141817	161903	110693	140803	153547	153607	1.90167e+06	1.92779e+06	1.80401e+06	1.90625e+06	2.01547e+06	1.9249e+06	982756	1.07367e+06	1.01843e+06	981714	825642	947648	1.55523e+06	1.58275e+06	1.67813e+06	1.33884e+06	1.63523e+06	1.70845e+06	1.42935e+06	1.41638e+06	1.42979e+06
Ganciclovir	Organoheterocyclic compounds	Imidazopyrimidines	Purines and purine derivatives	173588	166384	171031	160550	146824	159475	24925.3	19483.7	24951	27670.5	25384.7	23554	187618	243555	209554	198540	205965	210560	99108.5	96665.9	88717.7	98166.1	95589.8	100483	119491	119051	119052
Guanine	Organoheterocyclic compounds	Imidazopyrimidines	Purines and purine derivatives	47648	45613.9	49611.2	45648.2	42807.5	43144.6	57240.9	49344	45233.3	51193.1	51812.8	41689.7	30291.8	33856.5	3501.75	27178.3	30599.3	29470.6	44078.6	47288.6	43845.9	50585.8	47174.4	46116.6	28706.9	28715.7	27570.4
Kinetin	Organoheterocyclic compounds	Imidazopyrimidines	Purines and purine derivatives	55191.1	51409.5	51655.5	54602.5	49396.3	53149.1	2023.61	5295.91	2997.67	5236.42	2011.59	4428.5	46030.4	51545.6	42115.5	47517.4	52673.4	47047.8	4307.82	4015.37	3980.81	3569.16	11612	4714.74	30063.9	30127.9	30290.1
Oxypurinol	Organoheterocyclic compounds	Imidazopyrimidines	Purines and purine derivatives	301608	294806	282017	291618	288931	302765	78320.6	87675.4	79471	76842.7	80657	87069.6	5748.26	5384.21	7361.47	5875.34	4315.52	8840.08	276530	288988	281482	275191	285359	274486	220445	217025	220443
Propentofylline	Organoheterocyclic compounds	Imidazopyrimidines	Purines and purine derivatives	28113.7	24186	29375.2	29030.5	25015.7	23583.3	8964.81	11141.6	8505.62	7650.33	5901.34	10977.1	18617.9	22564.8	17903.6	19297.5	22994.8	20861.7	1652.16	1131.18	885.401	788.455	660.132	815.311	13509.3	13507.4	13779.2
Tenofovir	Organoheterocyclic compounds	Imidazopyrimidines	Purines and purine derivatives	52915.8	37812.9	53145.8	51411.2	43019.6	46412.3	11006.8	19901.2	12493.2	14414.2	11779.4	12476.5	110391	9410.72	97170.4	111529	12294.9	10404.6	12824.4	12565.7	10186.3	10326.6	11153.5	9246.39	11730.9	12276.4	12269.8
Theobromine	Organoheterocyclic compounds	Imidazopyrimidines	Purines and purine derivatives	87936.8	81075.3	88476.1	50830.3	75733	67421.6	111534	117191	81448.9	82189.6	54661.3	112700	91608.1	113646	79335.2	53571.2	86050.1	102258	34031.4	50895.5	24698.8	42670.3	24603.3	51344.1	79665.7	70485.8	70724.6
Thiouric acid	Organoheterocyclic compounds	Imidazopyrimidines	Purines and purine derivatives	1.01136e+06	1.09796e+06	905288	1.04082e+06	1.0656e+06	1.08908e+06	11786.2	18948.3	3762.7	6184.97	16582.7	6200.82	12223.9	9428.56	10550.6	9564.07	8194.94	10806.1	6737.36	7188.6	18658.4	4820.13	5289.3	6175.94	90970.1	94287.2	90973.6
Uric acid	Organoheterocyclic compounds	Imidazopyrimidines	Purines and purine derivatives	1.38639e+06	1.59075e+06	1.52476e+06	1.41064e+06	1.56306e+06	1.61033e+06	15161.4	17514.3	14945.7	14299.3	16306.8	18910.5	1184.2	3517.98	1720.8	3218.1	1683.06	1395.24	1853.36	1932.51	1008.76	1494.58	3194.6	2162.11	456392	446907	446858
1h-indole-3-propanoic acid	Organoheterocyclic compounds	Indoles and derivatives	Indolyl carboxylic acids and derivatives	24379.8	30255.7	30965.4	28280.2	33831.3	31275.9	444238	436854	435123	434606	469079	445774	42603.6	34962.9	47289.7	41562.3	42328.9	17518.4	11638.8	11091.8	11930.8	11463.1	11713.1	9729.86	28767.1	28598.9	28597.1
5-methoxyindoleacetate	Organoheterocyclic compounds	Indoles and derivatives	Indolyl carboxylic acids and derivatives	11756.5	13679.5	20859.8	18377.6	18716.3	23918	24994.4	114630	23524.8	20766.3	28584.4	16981.7	18108.5	25071.3	18449.8	24208.9	21695.2	17443	3387.39	20620.2	81258.8	21502.3	83292.5	72887.4	22568.4	21208.4	22573
5-hydroxyindoleacetate	Organoheterocyclic compounds	Indoles and derivatives	Indolyl carboxylic acids and derivatives	9420.82	8153.2	10124.7	14481.7	8927.32	5376.66	63717.9	59212.2	63869.6	130677	145389	60062	2975.5	7887.39	10523.1	17453.3	9843.11	4239.07	1299.14	4250.05	5751.12	5033.9	1750.31	4434.35	20994.7	22144.1	21025.8
DL-tryptophan	Organoheterocyclic compounds	Indoles and derivatives	Indolyl carboxylic acids and derivatives	1.6693e+06	1.68387e+06	1.67693e+06	1.6609e+06	1.63268e+06	1.69888e+06	741204	813826	758603	768748	814570	771665	1.25599e+06	1.45207e+06	1.28632e+06	1.32033e+06	1.39575e+06	1.26809e+06	543723	569075	561422	589848	554119	544119	1.26624e+06	1.27875e+06	1.26618e+06
Etodolac	Organoheterocyclic compounds	Indoles and derivatives	Indolyl carboxylic acids and derivatives	693176	723827	497362	676261	748398	710618	125261	132120	118535	132750	136764	140445	624815	658972	667208	616988	493388	638001	134377	130019	140829	93583.3	137659	138309	521387	521422	513781
Indole-3-carboxylic acid	Organoheterocyclic compounds	Indoles and derivatives	Indolecarboxylic acids and derivatives	238562	257859	235519	243262	241371	256022	209954	216624	233627	211867	526532	219160	318060	354294	342551	335455	344330	331464	258304	279141	309888	283924	290257	256246	377840	377880	374441
Indolelactic acid	Organoheterocyclic compounds	Indoles and derivatives	Indolyl carboxylic acids and derivatives	1.69422e+06	1.7332e+06	1.36572e+06	1.60862e+06	1.68492e+06	1.66939e+06	1.31564e+06	1.17372e+06	1.7895e+06	1.35041e+06	2.36661e+06	1.2537e+06	1.32186e+06	1.11388e+06	1.30378e+06	1.32204e+06	899799	1.18722e+06	1.15077e+06	1.22715e+06	1.17151e+06	946216	1.26694e+06	1.15953e+06	1.29106e+06	1.29084e+06	1.36802e+06
L-Tryptophan	Organoheterocyclic compounds	Indoles and derivatives	Indolyl carboxylic acids and derivatives	194269	200982	202873	252551	221126	255917	187257	201958	164294	119856	121050	201919	111983	298805	249369	120684	125470	251281	269316	275645	275024	290295	89942.8	294460	147657	142866	142853
Indigotin	Organoheterocyclic compounds	Indoles and derivatives	Indolines	15146.3	1060.72	12593.9	11818.4	12769.2	12256.4	15309.2	18199.8	18583.6	17277.5	15306.2	19146.5	21213.6	27956.2	19250.1	654.262	26752.6	23187.6	33119.9	8550.39	9963.71	32539.5	34219.7	7853.52	22883.9	22318.8	22316
Mitomycin c	Organoheterocyclic compounds	Indoles and derivatives	Indolequinones	15850.8	4495.71	1968.38	6516.46	14986.6	18427.7	5320.54	7592.72	6738.09	2189.14	7897.03	6900.25	8133.64	4804.43	11330.8	8565.6	13737.8	7360.14	41535.2	47852.3	44211.6	30621.3	44659.2	55314.2	14103.8	14107.8	15197.9
5-hydroxy-l-tryptophan	Organoheterocyclic compounds	Indoles and derivatives	Tryptamines and derivatives	39161.4	55196.6	20063.9	30358.1	50587.1	54409.4	1269.81	2618.7	1439.63	1574.96	1453.37	1010.08	4854.32	2507.48	3593.65	2941.75	2759.85	2907.94	1197.87	954.319	1166.28	761.09	869.611	1144.1	14616.3	13938.1	14623.7
5-Hydroxytryptophan	Organoheterocyclic compounds	Indoles and derivatives	Tryptamines and derivatives	42798.7	53242.5	53615.9	67648.5	54518.6	51585	95588.9	96657.7	171649	90151.3	96597.3	83551.3	80508.9	42039.9	51077.8	54759.2	45017.1	94078.3	51092.9	33051.7	38750.1	32893.6	55493.7	54767.1	107922	100256	100778
N-methyltryptamine	Organoheterocyclic compounds	Indoles and derivatives	Tryptamines and derivatives	280248	294991	285425	280107	289972	301548	219969	224385	208359	208780	217422	212767	269777	286687	279527	267466	299080	273321	96669.7	103484	111550	100979	107068	107290	243772	243667	243136
3-[1-(3-aminopropyl)-1h-indol-3-yl]-4-(1-methyl-1h-indol-3-yl)-1h-pyrrole-2,5-dione	Organoheterocyclic compounds	Indoles and derivatives	N-alkylindoles	3017.09	2562.01	2697.34	2963.28	13815	2471.13	901.984	1832.28	1489.4	689.122	1046.13	1390.52	2067.8	2043.01	2400.16	1482.68	2318.25	2173.17	875.373	1220.11	1055.39	821.653	1299.9	1001.2	3062.82	3042.98	3999.41
6-hydroxymelatonin	Organoheterocyclic compounds	Indoles and derivatives	Hydroxyindoles	15007.3	16810.8	17431.2	24760	17864.5	18307.9	19084.4	10446.2	16553.6	21345.6	18481.6	20328.7	46564.8	53367.1	45873.9	53940.3	62312.7	58387.2	38148	42598.8	37885.9	35361.2	23190	47611.1	35570.9	32927.3	32908.9
N-acetyl-5-hydroxytryptamine	Organoheterocyclic compounds	Indoles and derivatives	Hydroxyindoles	216661	262322	235630	237182	263099	248833	96279	698630	82005.8	628306	639266	667805	165705	193873	178267	256994	227041	217849	119884	147865	135378	125853	119242	137236	82697.6	146590	146546
Violacein	Organoheterocyclic compounds	Indoles and derivatives	Hydroxyindoles	96827.1	92292.4	96370.3	94847.7	96761.4	100245	23953.1	27816.9	23875.9	25244.4	28157.1	25595.1	80005	93334.8	93538.2	88943.1	97011.6	93608.3	13994.3	13020.2	14769	13280	15996.9	14158	58304.5	58301.9	59198.6
Bazedoxifene	Organoheterocyclic compounds	Indoles and derivatives	Indoles	23858.5	26333.6	18114.9	25785.5	22862.6	20400.7	5959.21	6195.86	5284.68	2344.61	2716.91	7311.33	29777.4	24970.3	33230.2	36056.8	21286.5	26971.1	5370.84	6694.43	11601	4459.57	6914.99	3335.25	14068	14072	12676.5
Indole-3-acetaldehyde	Organoheterocyclic compounds	Indoles and derivatives	Indoles	32180.5	28359.1	26435.9	31458.3	32170.7	33451.4	17456.8	15282.5	17478.9	13439.7	19463.2	24188.2	33355.9	32463.5	34266.6	32101.6	98543.7	19607.4	14329.3	18014.8	14381.7	11204.7	13965.1	17206.2	24685.9	24685.7	23919.2
Indole-3-acetamide	Organoheterocyclic compounds	Indoles and derivatives	Indoles	24940.5	17154.8	15747.5	21552.5	18357.3	21784.2	31895.6	37531.3	32023.5	31983.9	29682	36239.9	66248.5	71614.8	64331.4	49973.3	61645.1	64439.3	30593	30375.8	25752.7	29331.6	31431.6	28800.2	36179.6	36649.7	36173.3
Indole-3-butyric acid	Organoheterocyclic compounds	Indoles and derivatives	Indoles	201518	211398	209423	209075	206622	219936	61167.5	66271.4	63644.5	59991.8	60034.2	54031.1	356519	377565	347898	354487	371978	346411	77755.7	81527.1	85264.7	81803.8	79287.9	80419.5	143688	137195	137102
Indoleacrylic acid	Organoheterocyclic compounds	Indoles and derivatives	Indoles	107088	99634.8	108931	107850	108450	106939	120485	122209	122975	92150.3	123795	93491.5	149593	141251	154744	153416	167520	106875	109140	117496	38765.3	114564	88662.2	87536	147232	143134	143104
Melatonin	Organoheterocyclic compounds	Indoles and derivatives	Indoles	121915	126233	112265	125915	117381	126822	79384.9	80165.2	101628	75168.7	85170.5	80726.6	170132	185265	165591	217724	157652	159459	33542.6	31790.7	30383.4	40413.1	28604.7	34089.9	134989	128114	135143
Carprofen	Organoheterocyclic compounds	Indoles and derivatives	Carbazoles	47872.9	58889	50784.2	61821.2	36223.5	61554.6	10861.3	7082.26	11496	11638.9	10108.6	11578.2	63013.4	78173.8	50560.9	38065.5	41241.7	70295.5	9842.98	11578.6	8073.55	7613.52	10145.4	7733.65	21095.2	23657.8	23653.3
Girinimbine	Organoheterocyclic compounds	Indoles and derivatives	Carbazoles	10532.4	2976.06	11193.8	9795.3	14041.4	11770.6	8399.9	9336.37	54212.3	11425.9	9482.16	7540.41	2016.08	24838.3	20451.6	2431.61	2755.57	28053	3397.5	18158.3	5272.39	2190.36	4217.54	7382.66	4725.04	4830.79	4832.55
Isorhynchophylline	Organoheterocyclic compounds	Indolizidines	HASH(0x1a7eff8)	6704.25	5316.57	22068.8	3983.5	6470.03	57519.3	29236.2	25495.4	3754.68	26756.2	6084.01	5688.22	29679.8	44299.8	36911.3	53221.1	61936.8	42864.2	4599.99	9300.3	4939.14	7551.4	5276.69	3458.4	19141.1	19142.2	19734.4
Ampicillin	Organoheterocyclic compounds	Lactams	β lactams	86751.2	93279.8	103029	83156.8	75257.8	82730.3	202765	180811	172456	208641	149268	187763	5837.56	630.136	4450.21	5085.73	4387.43	5718.88	29039.9	25264.6	22709	26289.7	27164.3	29411.8	179657	187566	179692
Cefalexin	Organoheterocyclic compounds	Lactams	β lactams	5850.85	8171.95	7821.52	7081.39	8026.54	7469.8	7983.61	3583.81	6830.53	4118.67	6109.47	8854.23	11753.9	10442.5	11865.9	11779.8	13453.5	12009.7	7188.67	7563.56	6371.87	4721.3	6991.54	6988.72	8198.13	8199.19	8312.89
Cephalothin	Organoheterocyclic compounds	Lactams	β lactams	54497.1	54596.2	46886.4	49501	55989	51787.7	3428.9	3208.97	2295.45	2703.39	3542.85	2079.5	7355.42	4888.36	9144.51	7566.98	11044.1	9229.3	1828.21	1792.64	1841.55	2896.87	1766.89	2094.68	7140.09	7145.11	7464.27
Ezetimibe	Organoheterocyclic compounds	Lactams	β lactams	1089.5	994.544	1882.3	1564.94	1021.8	1805.59	36677.3	44624	47860.3	47188.3	104589	34673.9	1352.34	2017.48	1463.67	1307.32	1036.31	1800.58	14927.2	21850.4	38098.5	16787.2	9017.32	12151.1	20260.6	16137.4	15296.7
Lomefloxacin	Organoheterocyclic compounds	Lactams	β lactams	65876	68666.4	33092.1	68272	66053.5	84691	10561.6	15833.7	13281.5	11623.2	12976.8	14582.7	35092.9	46408.3	57654.6	50075.6	20482	45276.7	16608.5	3493.07	2686.57	9306.11	16980.2	17911.8	44322.7	46482.4	44596.2
Lauroyl-coa	Organoheterocyclic compounds	Lactams	Caprolactams	452.654	744.373	398.428	468.845	1381.83	595.502	645.377	601.373	796.067	656.173	545.685	810.066	829.082	742.093	723.422	933.769	649.861	897.609	2651.61	3032.72	2537.77	3009.08	2400.91	2488.57	1313.63	1175.05	1313.06
Dehydroascorbic acid	Organoheterocyclic compounds	Lactones	γ butyrolactones	571413	523726	379274	588465	523486	528891	10127.8	5160.68	6838.44	6123.69	6652.19	7393.34	68910.6	69284.3	75140.1	61928	2752.01	4497.08	4302.32	3126.7	12830.3	1057.77	1002.24	4125.3	33901.2	33925.6	34554.1
L-gulono-1,4-lactone	Organoheterocyclic compounds	Lactones	γ butyrolactones	1.13941e+06	1.24205e+06	1.2193e+06	1.18051e+06	1.16529e+06	1.16913e+06	3.78154e+06	4.19693e+06	3.85691e+06	3.78929e+06	3.6882e+06	4.01511e+06	1.09632e+06	1.24482e+06	1.12025e+06	1.14829e+06	1.17366e+06	1.10939e+06	4.07749e+06	4.13956e+06	4.00168e+06	4.28535e+06	4.1244e+06	3.83645e+06	2.86754e+06	2.86747e+06	2.89599e+06
S-adenosyl-l-homocysteine	Organoheterocyclic compounds	Lactones	γ butyrolactones	35448.4	35620.6	32030.6	40668.4	32878	37863.6	16030.6	16542.7	19917	13625.1	15157.5	16815.8	30177.5	36455.5	35150	32625.6	34245.1	33759.4	49446.7	10195.6	40539.5	43836.9	13940.3	12347.6	25528.2	27523.3	25520.3
Uridine 5'-diphosphoglucuronic acid	Organoheterocyclic compounds	Lactones	γ butyrolactones	3858.89	4187.27	4260.88	3635.71	4141.21	4329.13	18472.2	19296.8	16707.5	18500.8	14930.6	19610.4	3407.5	3870.4	3993.3	3742.11	3657.61	4143.82	6856.58	6945.53	5277.73	6137.39	6300.66	5417.14	8584.74	9010.65	8588.64
Columbin	Organoheterocyclic compounds	Naphthopyrans	HASH(0x1787be0)	45160.8	41574.3	44704.8	43164.3	44302.6	44473.3	31906.3	30682.2	33341.3	32207	32447	30035.1	85990.4	86743.5	93608.2	87746.4	80727.6	79803.4	70621.3	74718.7	77238.8	75533.4	75666.4	76948.7	63232.4	63782.6	63226.8
Nabilone	Organoheterocyclic compounds	Naphthopyrans	Naphthopyranones	30336.8	29068.1	21750	27031.6	32802.9	33275.5	25824.3	25852.1	27156.5	23302.4	24072.8	23536.7	35065.8	33268.6	26488.6	31074.7	33595	25158.7	36523.2	34806.7	35141.4	34046.3	33234.2	41435.5	49697.9	49700.3	41187.6
Paxilline	Organoheterocyclic compounds	Naphthopyrans	HASH(0x27e2578)	6935.58	3072.54	2546.1	2793.84	2377.46	1075.55	3724.94	5102.47	4242.17	3390.46	3200.24	3494.58	11874.6	11605.8	10857.9	12297.3	13750.3	11221.6	4454.07	4647.19	4352	3871.66	4514.17	4239.03	5919.99	5960.93	5965.57
4-pyridoxic acid	Organoheterocyclic compounds	Pyridines and derivatives	Pyridinecarboxylic acids and derivatives	225603	265183	196198	223598	232729	239227	152035	136189	145966	163013	161289	132624	4.79164e+06	4.93865e+06	4.8331e+06	4.71112e+06	5.06241e+06	4.78726e+06	588678	592157	656909	850050	629933	677842	1.65563e+06	1.63118e+06	1.63119e+06
6-hydroxynicotinic acid	Organoheterocyclic compounds	Pyridines and derivatives	Pyridinecarboxylic acids and derivatives	30466.9	31110	28807.7	29741.5	31793.9	27488.5	25953.8	28276.3	22522.1	29797.7	30922.1	23576.8	25853.7	21247.9	23301.5	24197.2	25675.6	23700.3	30112.7	27586.8	28124.4	27576.9	31312.2	29069.3	27455.3	27450.3	29075.4
Buprenorphine glucuronide	Organoheterocyclic compounds	Pyridines and derivatives	Bipyridines and oligopyridines	16463	22890.6	14649.2	13075.1	24492.9	17001	170213	182208	169643	171459	195833	176504	55203.9	60941.9	76185.5	62582.5	112913	64918	120162	118498	139764	128820	130694	138886	87893.9	85949.4	85942.2
Milrinone	Organoheterocyclic compounds	Pyridines and derivatives	Bipyridines and oligopyridines	617116	682858	646599	599275	636469	588467	817896	856388	730596	816334	811791	885935	869408	967461	944121	843859	993004	825676	491075	472765	512112	472651	518922	526657	849126	849546	821409
Biopterin	Organoheterocyclic compounds	Pteridines and derivatives	Pterins and derivatives	22725.6	26522.1	8877.4	23624.4	22741	6470.69	2.07835e+06	2.16167e+06	2.04979e+06	2.09916e+06	2.13067e+06	2.22748e+06	10974.9	7758.42	11777.2	10778.1	5958.55	11362.1	13361.5	13855.2	12227.1	12696.2	10586.1	9177.75	779013	779166	754983
5-methyltetrahydrofolic acid	Organoheterocyclic compounds	Pteridines and derivatives	Pterins and derivatives	8967.63	8376.83	8636.69	6021.22	8201.49	8155.65	2801.19	1921.56	1932.27	2219.69	2092.59	2348.8	32565.7	37568	40728.2	37807.2	38927.1	36692	2796.54	1297.28	2124.52	2439.31	3643.75	2385.37	13867.8	13866.6	14277.5
7,8-dihydrobiopterin	Organoheterocyclic compounds	Pteridines and derivatives	Pterins and derivatives	109898	211013	119723	119697	111597	117151	21029.1	25470.4	22343.5	22157.1	22741.8	38136.4	181766	196171	298686	189550	170014	185683	27844.3	30089.8	29409	30525.8	28626.5	29528.6	113875	113887	111648
D-neopterin	Organoheterocyclic compounds	Pteridines and derivatives	Pterins and derivatives	16697.6	32114.8	34550.7	26869.8	25989.3	26236.5	11957.2	15932.8	11422.3	8827.26	11537	11341.4	8483.46	12222.1	11610.5	11810.1	13669.1	8950.3	17776.5	14699	18742.6	13819.6	14353	10747.3	24159	25649.8	25692.2
Isoxanthopterin	Organoheterocyclic compounds	Pteridines and derivatives	Pterins and derivatives	295746	687.378	325321	279567	308684	309979	217632	210398	505.986	202827	216534	224414	272772	276394	298833	272146	284887	275673	37064.9	36089.4	33237.4	33693.9	34590.9	33119.6	4018.73	4363.21	3995.26
Pterine	Organoheterocyclic compounds	Pteridines and derivatives	Pterins and derivatives	1.06525e+06	1.07145e+06	1.04627e+06	1.05313e+06	1.03411e+06	1.11922e+06	267291	275275	250468	265619	255762	267749	719867	752449	754494	715623	703422	738665	458072	468199	434200	436789	470835	471652	655984	635907	635957
Sepiapterin	Organoheterocyclic compounds	Pteridines and derivatives	Pterins and derivatives	346232	390453	221184	362377	391069	438075	82325.5	79373.3	83708.6	81591.7	86575.6	80171.1	218718	228884	236352	228906	145134	202288	80808.9	82222.3	86093.4	51129	76549.9	89297	302250	302243	297199
Pyridoxal	Organoheterocyclic compounds	Pyridines and derivatives	Pyridine carboxaldehydes	193567	185684	82443.8	191916	188881	181325	200875	191521	192544	214272	222386	227043	180731	178221	177767	185332	77111.8	200454	116877	117435	144400	70704.4	129995	135570	179755	178039	178028
Pyridoxal 5'-phosphate	Organoheterocyclic compounds	Pyridines and derivatives	Pyridine carboxaldehydes	1478.9	1015.8	1240.95	1049.39	1046.33	1010.86	2030.61	1652.35	1828.01	1386.29	2381.53	2217.19	2032.7	1968.75	1711.82	1918.07	1876.68	1636.29	4005	2282.26	3180.63	1490.89	2343.29	4230.31	1607.52	1606.76	1674.22
Pyridoxal phosphate	Organoheterocyclic compounds	Pyridines and derivatives	Pyridine carboxaldehydes	5.92713e+06	6.19466e+06	2.4373e+06	5.69268e+06	6.17592e+06	5.75852e+06	6.25986e+06	6.34025e+06	6.25633e+06	6.21537e+06	6.74448e+06	6.38308e+06	5.49872e+06	5.71872e+06	5.57649e+06	5.32848e+06	1.92623e+06	5.50201e+06	3.35067e+06	3.49748e+06	3.76825e+06	1.4061e+06	3.5783e+06	3.80243e+06	5.38306e+06	5.22451e+06	5.38318e+06
Forchlorfenuron	Organoheterocyclic compounds	Pyridines and derivatives	Halopyridines	7181.66	6827.89	6754.58	6289.35	7051.74	5816.35	1703.48	659.939	1031.7	1234.77	1645.1	2755.57	10127	11328.7	11571.8	11748.5	11315.3	11383.5	5424.4	6203.72	4199.79	5731.1	6552.03	5702.12	7142.25	7144.53	7378
Lumichrome	Organoheterocyclic compounds	Pteridines and derivatives	Alloxazines and isoalloxazines	2.2676e+06	2.40821e+06	1.5744e+06	2.20196e+06	2.2676e+06	2.471e+06	713145	720302	701923	834553	847968	715531	1.64295e+06	1.65608e+06	1.58015e+06	1.59535e+06	1.21282e+06	1.60189e+06	515146	550593	574573	408742	494077	505875	791995	778794	791997
Nimodipine	Organoheterocyclic compounds	Pyridines and derivatives	Hydropyridines	48887.8	49510.5	24891.3	59796.2	47365.4	57753.1	3982.44	3893.99	4049.04	981.445	4172.95	919.591	9372.54	9833.54	10835.6	9731.56	7855.42	9186.15	3682.89	3594.45	4164.16	3088.27	1997.2	1822.55	13758.5	14999	14974.8
Benidipine	Organoheterocyclic compounds	Piperidines	Benzylpiperidines	6033.57	6030.71	5475.51	5872.21	4822.83	5354.33	2596.03	3805.95	2079.19	3709.27	2901.98	3740.94	3592.6	4553.53	4557.6	4575.26	3987.55	4419.43	2760.98	3395.14	2577.32	2981.45	2353.86	1923.5	2513.23	2738.24	2741.63
Donepezil	Organoheterocyclic compounds	Piperidines	Benzylpiperidines	10575.5	12383.5	9925.2	10917.7	16316.3	14083.3	8580.92	7439.28	9810.84	7650.94	8848.14	7717.12	71841.1	70812.6	73997.7	49431.4	48049.7	67933.4	61401.8	59892.6	63554.3	56288.2	66026.4	80551.2	30775.7	31809	31809.9
Cycloheximide	Organoheterocyclic compounds	Piperidines	Piperidinones	6893.09	1360.11	2283.37	5509.09	2565.08	2252.3	15367.4	9248.94	14186.2	15432.8	16675.2	15540.6	2079.32	3045.96	1905.92	2573.6	10369.4	1474.44	16052.7	15064.7	15523.7	16579.9	13592.3	15076.4	8043.68	7968.36	9327.16
Patulin	Organoheterocyclic compounds	Pyrans	HASH(0x16a81a0)	180855	191853	179441	203430	250153	217280	58405.7	47609	74696.7	74661.7	67547.6	46974.2	243680	107891	260555	259982	120944	251738	14713	23433.7	50825.5	11818.5	36290.5	37978.8	75052.8	75051.2	76694
Chelidonic acid	Organoheterocyclic compounds	Pyrans	Pyranones and derivatives	2.8217e+06	3.01216e+06	2.70335e+06	2.71824e+06	2.69221e+06	2.7198e+06	194374	204133	168274	185004	170767	220564	6876.38	7768.28	6283.73	9027.63	17920.6	5744.23	86817.5	92998.1	83152.9	46168.7	81699.4	87032.1	1.4432e+06	1.42033e+06	1.42027e+06
Fostriecin	Organoheterocyclic compounds	Pyrans	Pyranones and derivatives	37460.3	35238.6	31810.8	38312.5	34730.8	40878.5	44642.1	45883.1	48560	24084.2	44781.6	45747.4	67843.6	62930.2	73188.5	65062.6	48896.4	63241.1	32212.9	36815.6	33044.3	25965.8	35442	30332.9	42219	41737.3	43362.9
Fluvastatin	Organoheterocyclic compounds	Pyrroles	Substituted pyrroles	4879.03	8183.91	52215.4	7853.19	4051.53	5619.25	10053.7	9959.8	7966.72	7514.17	10374.8	9435.23	7118.47	5597.17	4800.87	4260.63	51573.9	4624.52	10237.7	8209.3	10437.9	47611.7	10440.3	9111.25	8332.57	8914.29	8294.86
Licofelone	Organoheterocyclic compounds	Pyrroles	Substituted pyrroles	7426.32	11265.3	15659.3	15242.4	15032.8	12300.4	7177.38	11033.1	4597.28	10735.5	9936.53	14632.9	11867.1	12067.8	11092.6	27869.3	11302	10636.5	15729.3	19101.9	16795.3	19292.7	21091.6	21627.7	14286.2	12522.1	12404.9
Ethosuximide	Organoheterocyclic compounds	Pyrrolidines	Pyrrolidones	15972.4	10634.5	13106.4	15042.7	15318.3	17511.2	8417.03	11262.4	10986	12406.8	8843.36	11980.9	26538.2	31878.8	31542.9	25496	30083	29421.2	8578.97	7070.51	7340.8	5662.41	8249.31	8731.63	17290.9	16640.1	17294.3
Bilirubin	Organoheterocyclic compounds	Tetrapyrroles and derivatives	Bilirubins	59890.8	62802.5	68700.5	61280.3	66014.3	69675.8	45224.5	41786.4	43669.4	44410.4	49211.8	47566.1	142003	150684	155168	149105	167150	144436	38018.3	39633.6	36256.7	34010.1	36588.5	39193.6	90825	89855.4	90827
Coproporphyrin i	Organoheterocyclic compounds	Tetrapyrroles and derivatives	Porphyrins	2453.07	1841.69	2481.72	2356.8	2125.09	2338.96	66627.6	67792	68398.1	66108.5	69011	74634.5	1939.43	2692.26	2497.1	2217.26	2122.81	2092.07	51749.3	45718.7	53592.2	50718.3	50354.6	52052.7	28933.1	28931.4	28226.7
Coproporphyrin iii	Organoheterocyclic compounds	Tetrapyrroles and derivatives	Porphyrins	1946.73	1867.41	1308.43	2362.27	2688.38	2939.88	279.3	272.32	344.585	203.186	230.025	263.719	5779.36	6442.63	5993.6	8683.14	5878.43	6809	305.63	374.465	470.266	542.432	280.061	332.278	1912.16	1924.09	2071.04
Ammelide	Organoheterocyclic compounds	Triazines	Triazinones	216322	225594	232489	223054	233235	233234	81581.9	85960.6	85921.3	86989.2	260606	91590.6	178166	259861	182627	216754	139765	177839	196334	193021	189640	199743	187798	202940	227062	225286	221659
Fenatrol	Organoheterocyclic compounds	Triazines	1,3,5-triazines	899.299	770.89	686.244	625.638	820.198	729.759	772.191	624.875	360.297	828.272	961.375	729.443	760.545	485.583	957.079	1009.84	510.191	656.287	824.203	1379.96	790.84	939.259	927.46	766.241	651.305	645.316	654.632
Atrazine	Organoheterocyclic compounds	Triazines	1,3,5-triazines	10093.4	4909.46	8231.42	10223.6	3163.68	7140.98	4997.82	6046.97	7243.5	5733.61	6018.8	4975.38	25870.8	24784.9	25227.3	21664.1	23199.9	21216	5868.11	574.175	6505.78	5434.7	6362.63	6173.52	11521.4	11225.6	11238.5
Cyanidin	Organoheterocyclic compounds	Triazines	1,3,5-triazines	56117.5	59847	63226.7	35902.7	32075.7	45040.8	67041.6	29468.1	66287.3	60315.9	82890.4	31422.2	30406.4	16179.9	24167.9	48634.2	20715.7	21636.2	37740.2	84456.4	99397.8	80730.6	50690.3	51419.4	53519.5	48697.5	47762.1
Chrysomycin b	Organoheterocyclic compounds	Tetrahydrofurans	HASH(0x284b370)	1694.48	2344.25	1246.17	1647.06	1563.03	1446.89	1606.16	2229.43	1710.81	1940.87	2243.99	2194.96	3017.39	4155.39	2793.91	3092.02	5032	2941.91	9226.36	14654.9	13159.3	12324.7	17530	17681.7	4329.41	4454.2	4458.26
Cefadroxil	Organoheterocyclic compounds	Thiophenes	2,5-disubstituted thiophenes	8752.48	8509.9	8709.5	8725.66	9424.39	7396.87	5131.55	5523.2	4769.19	4490.25	4691.64	4278.22	50355.9	59519.6	47770.9	52401.6	57681.8	54227.1	5954.19	2646.33	3035.67	1958.32	2151.67	2511.24	16729.3	16524.4	16524.7
Pinolidoxin	Organoheterocyclic compounds	Oxocins	HASH(0x218cac8)	112514	149219	97287.5	179797	145116	194628	99488.1	121969	126830	130853	148192	125643	107999	78284.1	90871	75865.3	65032.3	90118.3	36176.8	32923.5	33946.8	29047.3	38690.1	63257	149768	149756	143177
5-methoxypsoralen	Phenylpropanoids and polyketides	Coumarins and derivatives	Furanocoumarins	565853	557865	530415	553437	526427	546895	13125.2	8777.91	6762.37	9738.27	10194.7	9498.31	5952.55	5915.33	7143	6560.25	1775.35	6190.91	6289.42	6732.78	6360.89	5636.53	5760.84	5497.14	39199.9	39588.9	39195.9
Imperatorin	Phenylpropanoids and polyketides	Coumarins and derivatives	Furanocoumarins	8660.86	18938.2	22652.6	21174.5	14350.8	18348	7012.54	16960.9	11631.7	16252.8	12210.9	13681.6	31703.9	13256	20019.3	29930.3	28314.5	27503.6	9538.8	7198.68	5982.48	12410.3	10480.2	10530.4	12019	12532.2	13605.7
Isoimperatorin	Phenylpropanoids and polyketides	Coumarins and derivatives	Furanocoumarins	83697.9	72720.1	61909.3	45453.7	75043.5	84510	107633	92462.1	96871.4	101452	122720	113830	77046.4	75756.9	80842.5	70803.4	94524.4	97003.2	298798	324090	336555	110945	193279	178156	97977.7	98246.4	103001
Methoxsalen	Phenylpropanoids and polyketides	Coumarins and derivatives	Furanocoumarins	18488.8	16707.1	15947.4	17122.6	18238.1	16713.9	21930.3	29700.6	25035	20698	21454.7	24598.7	27748.1	32730.8	26169.4	24443.2	34448.6	27076	7621.35	6248.8	524.967	7065.43	8050.71	7980.39	22997.2	22992.6	21839.1
Phellopterin	Phenylpropanoids and polyketides	Coumarins and derivatives	Furanocoumarins	9264.82	6865.26	2393.14	2642.08	7789.47	7394.29	14275	20494.9	15328.8	15001.7	15917.5	16768.1	11518.9	12426	10690.5	10193.3	12431.7	1922.87	4867.19	8245.16	5340.98	7780.94	4216.36	4835.07	18025.7	17080.7	18022.2
Columbianetin	Phenylpropanoids and polyketides	Coumarins and derivatives	Furanocoumarins	12464.2	15908.3	12706	14845.5	13548.5	2432.31	45520.9	40805.9	45434.9	48043.4	49157.5	47264	19538.4	21438.1	23136	1288.98	22237.6	19340.5	11548.2	10938	10609.5	10091.6	10842.6	8011.37	39298.6	39299.1	38536.5
Rutamarin	Phenylpropanoids and polyketides	Coumarins and derivatives	Furanocoumarins	12506.1	15827.2	134694	9886.38	6435.66	10132.1	4347.02	4515.04	2956.02	5579.51	4993	494822	47032.7	40100.5	44618.3	41734.8	22034.7	37845.8	6178.37	55033.3	7822.95	2455.95	5038.21	6014.48	24455.3	23597.2	23601.2
Xanthotoxol	Phenylpropanoids and polyketides	Coumarins and derivatives	Furanocoumarins	584416	652912	729306	550540	789036	681391	637728	682790	681074	649922	687552	682239	535864	467458	561206	558523	477002	533702	933668	812087	750424	736946	744413	701896	606918	585658	606953
Coumafuryl	Phenylpropanoids and polyketides	Coumarins and derivatives	Hydroxycoumarins	99391.8	107965	111826	106195	103012	108095	80867.1	82934.2	75273.1	75390.3	89959.3	81004.2	114919	124225	112817	126892	127095	110213	60153.7	63752.5	60812.3	61386.3	65450.5	65148.1	99500.4	97735.8	97772.6
Esculetin	Phenylpropanoids and polyketides	Coumarins and derivatives	Hydroxycoumarins	86944.9	105823	91643.3	91322.8	98498.5	107394	89709.6	86804.7	83653.6	87066.6	93264.6	87601.8	84516.3	86796.5	93437.6	91652.1	86759.5	85073.6	63533.6	70608.5	69043.2	64885.8	70427.4	66054.7	106395	106393	105478
Fraxin	Phenylpropanoids and polyketides	Coumarins and derivatives	Coumarin glycosides	66452.5	79160.7	55459.2	88585.2	75302	85276	50045.3	29297.6	51139	13230.6	30642.2	25203.8	125116	142876	121949	115921	110902	194942	50680.6	53311.7	58342.2	63978.9	49586.2	95372.8	73122.9	58593.6	73311.7
Novobiocin	Phenylpropanoids and polyketides	Coumarins and derivatives	Coumarin glycosides	13661.4	14793.3	16193.1	15229.1	14049.2	16224.6	29114.1	26053.3	25925.7	26030.6	28873.9	28208.4	15837.3	17798.2	17301.4	17188	16207.9	17798.4	14369.7	20254.3	19696.3	19001.4	21080.6	18452	20034.6	19442.3	20035.3
Rutarin	Phenylpropanoids and polyketides	Coumarins and derivatives	Coumarin glycosides	8964.06	7307.3	7779.05	8623.61	8562.49	8434.03	2961.01	4296	2214.75	3481.98	3344.76	3984.72	24868	24224.9	25087.5	23670.4	24721.9	22358.2	5035.13	5214.4	3982.94	2645.43	5309.11	2988.75	6383.07	6378.46	6545.6
Coumachlor	Phenylpropanoids and polyketides	Coumarins and derivatives	Hydroxycoumarins	3719.34	8872.23	89402.5	4617.43	7744.03	8651.45	12273	32481.9	28243.2	25067.1	17286.2	29522	6912.82	5501.59	9616.07	11463.5	59875.7	6776.23	2990.74	17549.3	7587.69	19380.4	6683.21	7530.1	37649.8	29615.3	29651.5
Scopoletin	Phenylpropanoids and polyketides	Coumarins and derivatives	Hydroxycoumarins	2912.54	3925.06	3764.09	4228.09	4208.01	4219.84	20992.5	17522.3	28213.8	16763.8	21305.4	8974.67	4792.47	5897.17	6064.81	6188.63	6285.75	6509.51	9055.83	11229.6	16817.9	6920.33	6050.1	11897	14268.9	14253.3	12526.3
6,7-dimethylesculetin	Phenylpropanoids and polyketides	Coumarins and derivatives	HASH(0x284a940)	47524.8	55120.1	83747.7	80685.7	88249.8	93667.9	33725.6	23756.1	28886	28268.3	19661.1	18972.4	5760.62	6990.27	913.088	5974.76	4578.87	5811.5	4986.72	9060.59	9567.9	7473.24	10636	8911.15	27567.8	27587.6	26600.9
3,5-dimethoxy-4-hydroxycinnamic acid	Phenylpropanoids and polyketides	Cinnamic acids and derivatives	Hydroxycinnamic acids and derivatives	29654.3	33261.5	32253.9	25165.9	26529.9	35363.4	16150.1	20856	17839.7	18438.8	16023.4	17367.6	21829.9	20227.6	25384.5	22551.3	21655.8	19224.4	8495.83	8177.33	7548.87	9401.6	8615.56	8173.92	17911	18536.9	18535.6
Caftaric acid	Phenylpropanoids and polyketides	Cinnamic acids and derivatives	Hydroxycinnamic acids and derivatives	1044.32	1374.55	1563.9	1488.64	1149.65	1445.78	172249	184907	179207	180335	207197	170517	1514.88	1465.63	368.731	571.304	1301.64	1282.48	983.301	1343.92	450.407	1907.97	950.725	974.435	36422.6	36161.6	36420.7
Entacapone	Phenylpropanoids and polyketides	Cinnamic acids and derivatives	Hydroxycinnamic acids and derivatives	33362.5	35331	34386.5	32826.7	33299.9	31778.8	61506.3	48921.8	58887.6	60486.3	66622.7	59377	39840.7	47544	46049.3	46917	47852.2	46129.5	68050.8	67790.5	70616.1	69205.2	68703.4	72423.2	34850.4	34850.5	34375.4
Ferulate	Phenylpropanoids and polyketides	Cinnamic acids and derivatives	Hydroxycinnamic acids and derivatives	2090.69	2629.84	2700.86	4710.25	1323.71	1280.99	4114.31	3664.53	4727.67	4380.8	3448.63	3109.51	9071.15	6987.02	4448.07	6390.14	1934.9	2572.96	513.081	3098.14	2796.56	3722.97	3423.77	2416.27	3836.36	3834.53	4127.27
Nitecapone	Phenylpropanoids and polyketides	Cinnamic acids and derivatives	Hydroxycinnamic acids and derivatives	3459.24	3119.03	1764.29	2044.66	2846.86	3210.18	4705.06	3583.12	2686.71	3094.35	3738.01	3597.49	4584.1	3671.45	3452.87	4537.25	5207	4066	6250.16	6577.76	6100.75	6594.16	5935.97	6991.16	3031.87	3032.16	3186.47
Isoverbascoside	Phenylpropanoids and polyketides	Cinnamic acids and derivatives	Hydroxycinnamic acids and derivatives	3086.1	3370.62	1200.37	3572.45	1489.09	3000.42	2551.65	5026.86	3171.14	5515.72	3876.63	3775.53	3059.1	2655.62	3232.39	2941.44	3613.48	3065.61	5074.74	4137.35	5534.55	4174.15	3482.59	5856.88	3489.02	3492	3675.7
Trans-cinnamic acid	Phenylpropanoids and polyketides	Cinnamic acids and derivatives	Cinnamic acids	1.51844e+06	1.52797e+06	1.54697e+06	1.4988e+06	1.50759e+06	1.51084e+06	1.65695e+06	1.65696e+06	1.66103e+06	1.6141e+06	1.6843e+06	1.72057e+06	3.11959e+06	3.28947e+06	3.14523e+06	3.17849e+06	3.68555e+06	3.23672e+06	1.06384e+06	1.08777e+06	1.07383e+06	1.09945e+06	1.05938e+06	1.08494e+06	2.0324e+06	2.03372e+06	2.02468e+06
Piperlongumine	Phenylpropanoids and polyketides	Cinnamic acids and derivatives	HASH(0x27e6f38)	1.94739e+06	2.0374e+06	2.00554e+06	1.93202e+06	2.07825e+06	2.12623e+06	1.56513e+06	1.61391e+06	1.5362e+06	1.538e+06	1.66719e+06	1.59404e+06	2.44873e+06	2.67305e+06	2.70141e+06	2.59865e+06	2.64363e+06	2.58115e+06	766777	768679	833055	758226	782921	807489	2.08656e+06	2.07194e+06	2.07195e+06
Lacidipine	Phenylpropanoids and polyketides	Cinnamic acids and derivatives	Cinnamic acid esters	36567.2	34196	36764.3	30337.1	42044.7	37367.4	45459.9	42988.5	42624.7	14201.2	39587.8	37654.3	36268.1	29663.1	46342.4	53268.1	40968	53959.9	36137.3	38709.7	32051	31322.2	19475.6	36777.3	37258	35459.5	37194.1
4'-methoxychalcone	Phenylpropanoids and polyketides	Linear 1,3-diarylpropanoids	Chalcones and dihydrochalcones	53523	52479.1	44373.7	23565.9	17818.9	41098.6	9562.29	11133.9	11887.7	12070.7	14053.8	10487	91437.1	100855	104122	61877.7	94281.1	27717.9	36987.8	39669.4	38435.2	31036.7	33199.7	38354.5	40233.1	41887.1	40220.3
Aspalathin	Phenylpropanoids and polyketides	Linear 1,3-diarylpropanoids	Chalcones and dihydrochalcones	2983.57	354.284	3102.92	3129.69	3009.86	1893.06	6249.98	6987.57	5607.57	6651.87	8649.89	5021.71	2697.94	2818.32	2796.28	2831.3	375.31	2747.48	4204.09	1672.22	2464.72	1975.62	3529.8	2178.02	6514.06	6468.99	6468.12
Desmethylxanthohumol	Phenylpropanoids and polyketides	Linear 1,3-diarylpropanoids	Chalcones and dihydrochalcones	195098	218386	222583	208015	207385	200396	137786	151524	157723	169294	162455	151458	249167	233523	276912	270320	254446	279759	180130	181647	192767	186712	185418	188051	214280	214272	211089
Loureirin b	Phenylpropanoids and polyketides	Linear 1,3-diarylpropanoids	Chalcones and dihydrochalcones	15011.6	15316.8	19055.3	13926.6	14541.1	15708.8	118863	11115.1	12444.6	13128.2	126382	11356.5	19500.8	39046.3	34716.8	17242.8	12239.5	22073.7	84324.9	9068.95	7474.32	9365.35	4654.58	4152.25	92933.5	42509	93016.8
Phloretin	Phenylpropanoids and polyketides	Linear 1,3-diarylpropanoids	Chalcones and dihydrochalcones	9895.86	10490.2	10940.1	10704.6	10765.1	10097	9266.35	9944.52	9066.32	9134.95	4542.3	8246.02	15467.3	15770.2	13715.7	14959.2	19450.2	16717.8	11085.8	12041.5	10688	11898.6	8919.11	10826.5	10470.6	10204.9	10474.8
Xanthohumol	Phenylpropanoids and polyketides	Linear 1,3-diarylpropanoids	Chalcones and dihydrochalcones	10197.3	12238.4	11105.9	397.927	11534.9	12452.4	12675.3	14567.5	13139.5	12169.6	13291.1	12688.5	13545.6	14772.9	16039.8	15104.3	14112.4	16404.7	39339.1	39999.1	40650.5	40828.6	41336.9	39440.8	14624.6	13975.1	13984.3
6,7,4'-trihydroxyisoflavone	Phenylpropanoids and polyketides	Isoflavonoids	Isoflav-2-enes	24727	27653.8	31852.1	29110.9	30355.1	31101.5	11579.1	12790.9	13369.1	11291.5	8646.75	13625.6	38515.6	31634	34883	41032.9	33151.7	32678.3	9508.06	3388.83	1760.41	3647.93	4436.68	9724.07	23579	23944.7	23401.3
7,3',4'-trihydroxyisoflavone	Phenylpropanoids and polyketides	Isoflavonoids	Isoflav-2-enes	615.795	641.309	685.975	995.976	199.094	1198.72	2792.6	4360	6065.68	4880.56	5875.65	2491.75	416241	423248	454343	442838	315629	422754	856.273	588.598	570.355	226.073	756.228	1403.9	111270	117798	112034
Daidzein	Phenylpropanoids and polyketides	Isoflavonoids	Isoflav-2-enes	125069	158492	95804.2	151507	177945	156627	18679.1	3650.67	14136.4	809838	16137.6	5398.16	11673	17237.2	19190.4	15597.6	4660.37	10859.2	9386.03	3374.38	1932.45	945.617	3079.09	2371.85	72873.2	70829.9	70856.3
Daidzein 4'-sulfate	Phenylpropanoids and polyketides	Isoflavonoids	Isoflav-2-enes	518.392	1358.75	1283.95	1795.35	834.9	1210.18	537.934	847.165	448.912	872.425	360.761	715.678	843.009	1158.53	1617.18	703.761	777.337	376.709	65623.8	74808.8	80762	77976.1	76566.5	77848.9	1806.08	1806.03	1595.14
Genistein	Phenylpropanoids and polyketides	Isoflavonoids	Isoflav-2-enes	655.494	680.627	712.077	413.362	1023.04	537.884	15955.7	14212.2	11286.4	10120.9	16955	9758.84	1060.25	1206.47	2156.57	721.023	1068.37	1688.24	14450.6	8853.27	18166.1	19393.9	18388.7	22141.6	5197.53	3718.11	5199.23
Neobavaisoflavone	Phenylpropanoids and polyketides	Isoflavonoids	Isoflav-2-enes	29921.4	34284.4	33178.1	31383.7	32389.5	29619.2	21088.7	19978.2	18115.7	18606.4	20507	19428.7	37490.6	39759.9	39835.7	42632	41195.2	38843.1	15388.3	15501.7	16636.3	15219.3	15176.4	16730.6	31291.4	31086.7	31081.4
Tectorigenin	Phenylpropanoids and polyketides	Isoflavonoids	Isoflav-2-enes	49326.5	52898.7	60115.1	58394.1	50380.1	47951.9	13588.3	16611.1	14278	15073.3	15087.7	14639.5	68550.9	84290.4	77047.5	75749.9	80580.7	76689	15899.7	16126.4	6583.93	15425.5	9995.44	6932.29	29285.6	29325.5	29309.4
5-o-methyllicoricidin	Phenylpropanoids and polyketides	Isoflavonoids	O-methylated isoflavonoids	4028.77	5812.66	4398.92	6741.54	4558.39	6140.28	22654.2	25040.9	1089.24	1009.15	1622.85	24676.4	5597.58	8595.5	5537.32	6083.33	7581.78	7507.14	1856.54	1709.92	1542.45	3780.61	534.386	1173.84	6165.33	7366.65	5897.87
Biochanin a	Phenylpropanoids and polyketides	Isoflavonoids	O-methylated isoflavonoids	27641.7	26106.2	28903.4	31930.9	30236.7	33031.5	29775.6	34829.4	32433.7	28519.5	30006.8	28713.3	33773.9	39394	38391.1	37527.1	34128.4	35261.1	16679	12855.9	7860.17	10972.3	38806.8	10712	29528.9	32039.2	29546.1
Calycosin	Phenylpropanoids and polyketides	Isoflavonoids	O-methylated isoflavonoids	2870.57	13442.4	3967.36	3965.96	3020.22	4335.54	9529.88	13483.8	11377.9	3939.65	11643.4	11767.4	11838.5	15390.8	13077.7	13162	12351.1	12087.8	9906.55	8353.91	10318.4	9203.63	9292.69	8179.77	11158.6	10807.3	10791.5
Formononetin	Phenylpropanoids and polyketides	Isoflavonoids	O-methylated isoflavonoids	4.95167e+06	4.60159e+06	4.86475e+06	4.82955e+06	4.41153e+06	4.69399e+06	2.93845e+06	3.25447e+06	2.88072e+06	2.99379e+06	2.7162e+06	3.10646e+06	4.56486e+06	5.04972e+06	4.29516e+06	4.42246e+06	4.94737e+06	4.47716e+06	1.42584e+06	1.39952e+06	1.38263e+06	1.37915e+06	1.44986e+06	1.40319e+06	2.75113e+06	2.75113e+06	2.74735e+06
Pratensein	Phenylpropanoids and polyketides	Isoflavonoids	O-methylated isoflavonoids	15367.1	25877.8	199202	15191.6	25131.8	18391.1	21468.4	128121	110796	9098.74	11984.2	126061	4764.55	16629	274356	275364	301248	23092.7	16001.9	13372.2	11903.3	10986.9	16294.6	19875.6	17069	17084	20646.2
Coumestrol	Phenylpropanoids and polyketides	Isoflavonoids	Coumestans	4570.08	3639.6	6362.4	4347.21	6283.53	6890.79	8978.2	7021.35	9664.67	7875.64	8427.9	3354.91	5559.03	5252.12	7713.31	7303.26	5239.09	7807.33	11638.2	4458.18	10163	11367.6	10200.7	9975.72	7830.62	7652.39	7652.95
Psoralidin	Phenylpropanoids and polyketides	Isoflavonoids	Coumestans	2.47422e+06	2.27481e+06	2.65127e+06	2.80363e+06	2.5044e+06	2.5252e+06	3.27997e+06	3.93605e+06	3.67266e+06	3.85405e+06	3.84189e+06	4.16679e+06	4.86983e+06	4.76631e+06	4.34531e+06	4.59286e+06	4.14882e+06	4.32145e+06	3.55693e+06	3.43209e+06	3.09643e+06	3.13001e+06	3.09902e+06	3.25158e+06	3.53019e+06	3.461e+06	3.5331e+06
Wedelolactone	Phenylpropanoids and polyketides	Isoflavonoids	Coumestans	1006.08	767.646	1064.13	881.431	533.993	928.643	1016.02	1156.3	729.765	891.325	953.437	888.515	876.658	927.89	712.248	986.332	874.013	448.174	32001.8	32311.2	33708.9	33222.6	33670.8	32854.5	2413.38	2362.57	2376.11
Glabridin	Phenylpropanoids and polyketides	Isoflavonoids	Pyranoisoflavonoids	8522.93	9204.57	8682.79	8566.91	9230.52	10498.6	15912.1	18513.2	15613.4	15931.5	16831.8	18819	57391.8	9604.86	7263.51	9364.57	13400.1	7942.65	21056	21572	21861.6	22535.1	22082.7	21770.3	34942.6	34948.6	34679.3
Glabrone	Phenylpropanoids and polyketides	Isoflavonoids	Pyranoisoflavonoids	20219.2	33021.9	37235.6	28251.6	31577.1	28238	17244.6	17803.8	15410.5	14095.6	20953.3	21072.7	59850.3	60569.4	58149.4	21950.9	61093.9	56677.6	5887.65	6195.27	4096.52	2678.92	3330.56	4292.04	31364.2	32429.6	32414.7
Daidzin	Phenylpropanoids and polyketides	Isoflavonoids	Isoflavonoid O-glycosides	128490	128103	146079	139489	137976	139672	180857	185564	178954	177615	185150	162551	147136	155763	157463	158990	154665	143778	156009	158625	156312	147557	155489	164076	145723	144305	145722
Sissotrin	Phenylpropanoids and polyketides	Isoflavonoids	Isoflavonoid O-glycosides	53129	67198.4	64613.7	49329.4	55673.8	68877.4	63421.8	71330.1	67786.6	42204.9	57689	42768.7	76546.9	70656.8	80901.5	60984.7	67696.6	91098.5	47763	59574.6	67422	55615.8	68081.2	70185.3	66082.9	66049.7	69251.5
Trifolirhizin	Phenylpropanoids and polyketides	Isoflavonoids	Furanoisoflavonoids	5679	5183.72	3441.11	5583.65	6700.1	5771.5	9590.98	8276.98	8747.12	8389.58	8618.62	12376.7	7852.05	2294.6	3584.91	7180.91	7490.87	8171.58	9487.78	8885.93	7978.34	9678.73	8699.27	11063.3	5171.73	6272.05	6210.18
Pomiferin	Phenylpropanoids and polyketides	Isoflavonoids	Isoflavans	111570	165649	127531	118770	151778	174652	74368.7	64900.5	71831.1	83722.7	93626.8	73921.3	158938	157114	189076	187384	176073	170213	29575.9	29956	41059.2	25788.1	32990.6	36566.2	171461	168337	168314
α-solanine	Phenylpropanoids and polyketides	Depsides and depsidones	HASH(0x16bf938)	8008.14	6875.49	8235.53	9629.96	6694.49	6690.6	1123.22	1055.28	1360.53	1770.2	1412.41	1474.82	4802.67	9681.13	8764.28	7405.5	10919.1	5637.78	1461.31	869.159	1661.03	1941.53	1140.5	1497.03	2344.15	2696.11	2698.72
α-solanine	Phenylpropanoids and polyketides	Depsides and depsidones	HASH(0x16bf938)	13285.2	14540.4	856.088	11806.1	11386.2	15601.1	9616.78	12188.6	8698.65	11916.6	6518.26	4723.18	11715.1	13096.1	12498.5	15593.3	13033.9	14081.5	12221.3	10047.5	6178.76	2111.38	5725.71	7114.37	12077.6	11982.4	11983.4
Bisdemethoxycurcumin	Phenylpropanoids and polyketides	Diarylheptanoids	Linear diarylheptanoids	16602.2	18752.9	20281.8	18091.3	20137.6	22016.1	8881.46	7043.97	9346.35	14525.4	12630.1	12959.1	14855.1	9714	6408.18	14727.8	12919.8	14009.7	2476.33	64227.8	6383.95	63272.3	69003.9	73377.8	17159.7	15281.5	15390.3
Curcumin	Phenylpropanoids and polyketides	Diarylheptanoids	Linear diarylheptanoids	10065.3	5334.78	4359.61	8675.71	10075	14565.8	602474	545810	537040	529183	526361	578009	16135.5	9995.6	6103.92	11046.4	21020.7	11132.8	499189	503353	494911	479809	486257	482005	64330.2	69852.4	70167
Demethoxycurcumin	Phenylpropanoids and polyketides	Diarylheptanoids	Linear diarylheptanoids	571658	626756	645952	572632	596157	603571	442100	447125	446459	414485	483641	424012	708828	713425	770200	731881	780153	738076	487645	494647	514145	500026	502026	499429	603861	594063	594056
Astringin	Phenylpropanoids and polyketides	Stilbenes	Stilbene glycosides	6654.83	8064.44	6906.07	3288.63	3464.21	7337.51	8961.82	4897.4	6662.66	12600.1	8436.54	17953	17969.7	13666.6	20291.8	19151	16575.6	24847.6	11724.6	12236.3	7506.59	9892.59	11624.2	8608.22	9182.01	9554.3	9178.87
Benzoin	Phenylpropanoids and polyketides	Stilbenes	Benzoins	30542.1	22704.2	14674.8	26748.2	23806.4	28066.6	9027.62	6885.57	9429.81	1103.49	9905.6	6864.89	27560.1	30055.7	15225.9	17966.7	12002.8	21218.7	1406.85	1229.21	4641.45	4264.59	6022.8	5125.1	4212.85	3461.14	3445.91
Dihydromyricetin	Phenylpropanoids and polyketides	Stilbenes	HASH(0x27dd8d0)	2880.32	5583.51	4863.09	4245.06	7129.7	5262.86	1182.79	312.625	2649.92	3624.71	2011.15	3392.78	900.894	938.421	5793.94	4207.08	3664.22	4075.76	3934.08	1342.98	3898.65	3218.35	2138.5	4018.62	5185.12	5252.1	5252.14
Dihydroresveratrol	Phenylpropanoids and polyketides	Stilbenes	HASH(0x1278400)	25359.2	43487.4	32546.3	30130.9	31548	24822.4	13463.8	10463.7	15354	13563.1	14668.7	19088.7	37989.3	40457	30428.1	27900.7	31678.2	38265.9	13324.1	8923	14628.5	8291.27	6050.12	13412.6	19728.4	18458.9	18491.1
Salvianolic acid a	Phenylpropanoids and polyketides	Stilbenes	HASH(0x10a0478)	5678.69	7569.98	10958.7	8957.16	5490.5	5325.01	9510.18	11163.6	10454.5	9389.61	12443.8	9182.16	25960.5	23386.6	27205.9	26794.6	23654.1	23194.8	9581.37	8988.74	8574.59	12199.6	15576.4	9709.11	14395.8	15413	15078.6
Rhapontigenin	Phenylpropanoids and polyketides	Stilbenes	HASH(0x28add70)	7495.28	7090.02	6573.92	6597.24	6515.99	5433.55	12205.2	11740.4	10998.5	12559.3	12069.3	12106.6	5700.44	5765.13	5481.37	5934.53	5562.9	5825.27	10027.9	9611.59	10501.8	9798.84	10425.6	10764.4	7112.11	6359.16	7082.04
Epirubicin	Phenylpropanoids and polyketides	Anthracyclines	HASH(0x1f0b3d8)	33068.3	27956.4	34087.1	31931.9	30108.4	34037.8	16777	17263.3	16959.1	17380.4	14257	24430.5	26428.4	26211.5	25820.8	26931.7	29785.9	24529.1	3936.51	6358.28	6149.4	6520.49	6433.86	6772.74	13477.8	13318.5	13318.5
Idarubicin	Phenylpropanoids and polyketides	Anthracyclines	HASH(0x1934170)	394720	476829	419853	432007	461735	503350	380935	395678	367304	377322	417585	400525	468578	466562	481177	454887	486799	439089	325193	313373	340521	336519	335055	335571	505221	505297	500417
3,4-dihydroxyhydrocinnamic acid	Phenylpropanoids and polyketides	Phenylpropanoic acids	HASH(0x2d0cf20)	51419.1	57883.2	49074.2	53265.4	59869.2	58974.4	31182.6	33544.5	33879.9	35285.7	37584.5	35871.3	33316.4	40881	37102.8	27766	35696.5	27851.9	18216.9	16305.6	19117.1	17774.3	16583.7	18918.2	42968.5	42039.8	42038.5
Hydroxyphenyllactic acid	Phenylpropanoids and polyketides	Phenylpropanoic acids	HASH(0x8f1b538)	33556.2	38299	40095.5	36360.6	39357.4	40232.9	27571.7	30392.6	36246	28651.4	28180.8	31190	8044.49	8575.59	5463.81	6625.35	6466.32	6082.14	7704.77	7219.31	7319.15	46544.9	5448.64	5953.97	11322.1	11324.9	11112.1
Phenyllactic acid	Phenylpropanoids and polyketides	Phenylpropanoic acids	HASH(0x22917a8)	99887.2	124062	72150.4	97351	112341	123217	679988	700492	645125	592854	691313	654384	173085	169257	173877	174567	118243	163551	203660	193836	214362	136845	186311	203864	351374	334095	351372
Methyldopa	Phenylpropanoids and polyketides	Phenylpropanoic acids	HASH(0x18c0878)	25580.7	26889.3	29071.2	27048.9	27577.2	27749.9	3648.14	3974.76	3493.92	2837.18	3076.63	4372.66	29074.5	29607.3	32243	30019.8	30468.8	31429.5	7424.72	7343.52	7290.5	6889.4	7590.04	7935.8	18144.5	18002.4	18044.1
Rifabutin	Phenylpropanoids and polyketides	Macrolactams	HASH(0x1ed8560)	7634.57	8944.91	1735.89	4662.87	7967.61	6791.83	11243.1	16208.6	6101.23	12728.6	15269.4	10085.7	8768.66	8820.89	9243.26	7564.65	1338.2	6198.61	8622.13	8280.3	8899.03	1117.7	10159.6	6305.03	11077.2	12097.1	12099.9
Ascomycin	Phenylpropanoids and polyketides	Macrolide lactams	HASH(0x243f6e0)	87870.2	106328	102456	92993.1	88272.8	96942.6	19716.5	23457.4	9774.63	23971.6	21144.2	23449.9	79923.8	70835.7	92873	72565.8	85534	77465.6	17240.2	17270.7	21155.2	16212.2	12957.7	10154.1	61030.9	63326.3	60814.6
Tacrolimus	Phenylpropanoids and polyketides	Macrolide lactams	HASH(0x12f95a8)	21590.3	20747.4	22142	19060.7	18686.5	20447	6388.48	6351.68	1931.49	5760.63	7080.69	6743.33	42403.1	22945.2	41541.9	40281.6	42103.6	41819.3	8836.13	9146.33	9190.56	9723.74	8704.75	10445.1	20112.9	20155.9	20156.1
β-zearalenol	Phenylpropanoids and polyketides	Macrolides and analogues	HASH(0x1d6b238)	1.15592e+06	1.3045e+06	1.21099e+06	1.12107e+06	1.22935e+06	1.27649e+06	985874	989507	955592	959126	1.06686e+06	1.03046e+06	1.30097e+06	1.39134e+06	1.3513e+06	1.33236e+06	1.467e+06	1.34582e+06	222388	221569	254107	218131	231800	237415	1.20091e+06	1.16907e+06	1.16897e+06
Zearalanone	Phenylpropanoids and polyketides	Macrolides and analogues	Zearalenones	2921.89	3792.26	3071.26	2799.1	560.175	3073.02	1673.33	2124.4	759.474	2498.43	2772.51	2294.83	479.843	2597.67	3547.66	2649.06	2708.45	1523.4	2571.66	2938.79	2616.45	2119.51	2774.29	2535.63	3154.26	3154.34	3084.89
Zearalenone	Phenylpropanoids and polyketides	Macrolides and analogues	Zearalenones	145710	109046	122233	114918	117323	44697.5	187800	185368	171504	195629	180164	90220.8	169495	175159	172427	179042	164074	167580	58883.7	69910.2	78161.5	63379.8	83862.7	69091.6	82281.8	58422.1	93580.2
1,3,6-tri-o-galloyl-β-d-glucose	Phenylpropanoids and polyketides	Tannins	HASH(0x1eb99b8)	7654.02	3096.47	3358.78	6965.12	3684.11	2953.67	4189.69	527.223	808.371	5154.34	573.323	480.882	1663.77	1147.06	1801.09	1438.44	1345.2	1642.95	3987.64	4188.45	4837.14	308.618	4374.93	548.057	3057.81	2373.25	2352.33
Corilagin	Phenylpropanoids and polyketides	Tannins	Hydrolyzable tannins	8458.62	10400.3	8454.74	7291.64	10175.7	9904.14	5951.6	760678	5013.94	6922.59	7931.94	5996.64	12861.7	16281	14103.4	13689.8	17818.7	16318.2	17212.2	17937.4	21464.3	18110.6	16434.8	17820.5	16785.8	16786	16730.7
Lonicerin	Phenylpropanoids and polyketides	Tannins	Hydrolyzable tannins	3026.67	4888.37	2729.01	1821.8	3706.51	5168.74	12625.9	14180.7	13699.7	12293.4	16004.8	14724.3	1369.17	3033.42	3323.4	3643.75	1940.67	1446.09	9927.78	10049	12624.6	13003.4	11291.7	8341.6	10207.7	10504.3	10207.4
Pectolinarin	Phenylpropanoids and polyketides	Tannins	Hydrolyzable tannins	6298.88	8334.31	7304.08	6651.78	7662.18	8030.86	965.666	1280.24	850.921	835.387	1045.8	921.584	7287.37	9088.91	7497.78	7895.51	8686.93	7781.23	1233.47	736.719	516.132	1061.78	987.371	1029	3630.77	3630.13	3692.14
Doxycycline	Phenylpropanoids and polyketides	Tetracyclines	HASH(0x25dcc68)	47395.9	43157.6	46301.3	40572.5	48703.5	42542.9	22116.3	24263.4	24592.6	21682.4	21111.7	23067.3	85816.9	99214.7	87832.3	83399.4	86974.4	80201.4	20181.3	17653.9	16885.3	19704.4	16540.4	15632.8	48105.1	48106.6	48937.2
Tigecycline	Phenylpropanoids and polyketides	Tetracyclines	HASH(0x1eccec0)	695.293	22984.7	14572.8	17138.6	16763.8	1211.92	2080.9	1583.09	1590.11	1602.17	2153.44	1849.1	5774.61	3825.56	4878	3600.2	19066.2	4225.1	7552.73	8436.21	10176.9	15459.4	9181.77	8165.41	6213.85	6285.47	6724.83
Kavain	Phenylpropanoids and polyketides	Kavalactones	HASH(0x1789a48)	44122.6	42592.2	41911.6	39515	37599	39623.8	46605.3	36792.8	43887.9	33391.6	45804.5	33557.3	69161.7	80498.8	57680.1	67057.8	69128	67545.5	24422.3	26307	21166.8	25826.8	25530.5	22471.8	47722.3	46210.2	46214.5
Salvianolic acid b	Phenylpropanoids and polyketides	2-arylbenzofuran flavonoids	HASH(0x13419b8)	3135.39	2641.41	3422.07	1890.84	1917.67	2450.4	4270.24	4272.31	3776.43	3600.04	4188.39	3589.74	4937.86	1385.94	2657.51	2371.8	2071.04	2980.24	3262.19	3339.88	3724.15	3671.08	4318.14	2781.19	3507.82	3490.06	3693.01
Ochratoxin a	Phenylpropanoids and polyketides	Ochratoxins and related substances	HASH(0x1f16c68)	10835.8	12058.7	11038.7	12360.7	11797.6	11376	66797.7	68403	65489.1	66207.5	69753.5	68457.7	7700.83	8597.95	6852.15	7150.68	8502.17	7401.15	28031.8	31233.3	33485.3	29917.5	31897.5	31246.6	27710.3	27710.1	27560
3,4',7-trihydroxyflavone	Phenylpropanoids and polyketides	Flavonoids	Flavones	1997.59	4784.02	4345.33	3089.83	4552.28	5786.76	3157.21	3147.63	3587.34	4734.84	4170.76	3560.05	4834.06	4732.18	1936.57	4114.39	4736.96	6332.9	2354.51	2837.35	2662.87	2015	2173.07	531.959	2720.32	3085.65	2792.71
Astragaloside i	Phenylpropanoids and polyketides	Flavonoids	Flavans	3773.39	3319.59	4067.04	4106.73	3009.12	3194.38	2989.27	2656.96	2666.51	3176.35	2054.69	3198.87	1884.76	2268.8	1804.82	2330.98	2500.34	2237.73	742.347	902.092	613.135	941.508	896.166	788.128	2027.46	1919.69	2028.79
Catechin	Phenylpropanoids and polyketides	Flavonoids	Flavans	17589.2	19986.8	17648.8	17292.7	284.366	18427.6	34422.7	35643.4	35902.2	34766.5	35687.9	32204.6	21330.6	22236	21667	21158.5	17063.1	19885.1	10803.3	9195.4	11873.5	10931	9182.43	13941.6	23823.1	23151.8	22674.8
Dihydrokaempferol	Phenylpropanoids and polyketides	Flavonoids	Flavans	71495.3	100034	72932	86943	74614.9	114216	51009.9	40346.2	33509.9	33715.4	44501.3	42033.9	194163	212613	232732	219117	247213	139377	43158.5	28496.5	29600	46518	30379.4	48943.5	107742	118598	118658
Epigallocatechin gallate	Phenylpropanoids and polyketides	Flavonoids	Flavans	1.15164e+06	1.2158e+06	1.29701e+06	1.41041e+06	1.39299e+06	1.48074e+06	1.11416e+06	1.12692e+06	1.12806e+06	1.02381e+06	997940	1.0316e+06	1.1399e+06	1.13542e+06	1.15795e+06	1.13199e+06	1.23401e+06	1.17759e+06	816247	828471	934588	813593	898025	937614	1.14849e+06	1.1494e+06	1.19126e+06
Flavone	Phenylpropanoids and polyketides	Flavonoids	Flavones	82018.7	72954.4	46029.6	72745.4	89848.3	93706.3	13656.1	9494.83	11420.9	14275.9	17178.5	11356.4	44219	45465.1	42788.4	46641.4	27756.3	44276.9	5027.85	7158.97	6410.8	2140.87	5396.48	6995.71	48829.4	48123.6	48124.9
Flavopiridol	Phenylpropanoids and polyketides	Flavonoids	Flavones	762.115	2568.88	925.506	2971.09	341.439	1640.34	21906.9	7307.97	17609.6	19160.7	23946.3	30149.8	1771.12	2074.57	1844.78	1049.54	781.589	310.552	7976.35	3025.93	2152.65	5689.94	1368.68	2225.66	4174.84	3976.7	4422.79
Galangin	Phenylpropanoids and polyketides	Flavonoids	Flavones	149563	186542	166682	141427	176352	188104	43021.9	51664.1	49417.1	43045.5	47468.1	2571.92	119319	148452	162849	164621	166111	145579	34991.3	41498.1	67513.1	55308	36080.2	63643.2	57226.2	54082.6	53801.8
Glabrol	Phenylpropanoids and polyketides	Flavonoids	Flavans	31035.2	45973.6	19216.9	30728.7	31038	44242.6	7723.6	4767.97	5169.23	7139.64	7649.58	3827.81	51176.5	43883.8	48430.4	45440	40171.1	41573	4948.66	4239.33	6716.11	942.749	3710.75	6277.19	26017	26209.1	19243.9
Kuwanon g	Phenylpropanoids and polyketides	Flavonoids	Flavones	129687	147858	145107	121546	131455	153679	70908.2	60250	73834.4	67261.8	78216.5	70395.6	77003.7	57832.5	72401.9	73627.7	55771.1	60446.7	76876.5	88807.7	99047.3	83361.1	89835.2	93120.7	91352.5	86732.5	87856.9
Laricitrin	Phenylpropanoids and polyketides	Flavonoids	Flavones	49604.7	24147.8	53330.7	60472.1	47280.3	51000.9	16116.3	26347.1	28211.9	26980.6	18587.5	28693.3	25921.4	54279.3	1072.05	43837.8	43378.4	46198.4	8475.05	11768.4	11977	10354.2	7199.72	10614.6	25386.4	23115.7	25319.1
Luteolin	Phenylpropanoids and polyketides	Flavonoids	Flavones	7218.97	9202.21	10049.8	10481	10458.7	11112.7	5016.43	4027.71	3929.3	3169.93	5909.22	5372.58	6117.15	7367.24	6919.2	5610.3	8730.6	5872.19	5269.89	5494.22	8406.94	6074.65	6506.81	5807.95	6540.22	6537.17	6979.58
Morin	Phenylpropanoids and polyketides	Flavonoids	Flavones	11049.2	2177.09	8824.45	1992.47	11823.2	11018.3	22194.1	26383.6	31164.5	23534.4	31797.5	38619.2	17030.9	19434.2	18911.9	14286.5	16130.2	16236.6	8978.31	9127.4	10736.1	7711.45	8127.45	9496.26	9826.7	10063.7	13094.8
Myricetin	Phenylpropanoids and polyketides	Flavonoids	Flavones	8234.01	9477.6	14510.1	8095.78	12871.4	12761.9	9373.95	10269.7	1498.74	8674.89	1977.88	1981.28	10475.1	11699.8	9557.7	11075.4	13728	9709.53	7851.78	7734.11	2903.09	2694.76	2538.39	8482.32	11434.4	11455.1	10203.1
Naringenin	Phenylpropanoids and polyketides	Flavonoids	Flavans	106028	132931	85815.1	124312	158183	142302	10448.8	26488.6	10978.8	23680	27112.6	25144.5	77022.9	95601.5	73517.7	64083.5	54967.6	89166.4	5590.01	6162.3	7728.31	964.174	10622.6	11273.1	65737	69055.7	66786.2
Quercetin	Phenylpropanoids and polyketides	Flavonoids	Flavones	81571.6	89323.4	47407.6	69289.5	85122.5	90426.9	17546.8	17602.8	15162.8	17747.6	13882.8	16664.9	39174.1	45783.6	49948.4	45180.7	22874.1	41275.7	17920.4	22019.6	25592.5	9638.73	20364.3	23240.3	52705.2	52615.5	53079.9
Quercetin 3'-methyl ether	Phenylpropanoids and polyketides	Flavonoids	Flavones	3222.2	17215.9	15512.5	4672.16	24939.7	21612	16468.9	21639.7	22166.8	20338.3	24586.6	30619.2	28927.5	46274.2	14018.6	40877.4	11680.3	10108	11476	28641.2	9285.87	7006.45	5882.96	5210.25	17641.3	17643.4	11070.6
Astragalin	Phenylpropanoids and polyketides	Flavonoids	Flavonoid glycosides	1170.79	1101.28	1362.08	546.521	713.97	1447.94	768.249	1567.69	1446.14	2243.79	1486.73	1007.43	919.517	714.814	882.305	668.244	580.079	447.544	1343.42	1645.93	1170.71	1615.33	4983.66	1722.94	1028.27	1035.15	1107.47
Apigenin 7-glucoside	Phenylpropanoids and polyketides	Flavonoids	Flavonoid glycosides	5.10975e+06	5.90947e+06	2.76771e+06	4.58251e+06	6.14497e+06	5.72576e+06	155200	160066	128927	155966	179513	165229	960209	1.01034e+06	1.08605e+06	976751	639046	879986	163669	165625	216499	112012	173454	174630	2.23466e+06	2.13467e+06	2.18113e+06
Apiin	Phenylpropanoids and polyketides	Flavonoids	Flavonoid glycosides	12213.8	10302.6	32113.9	8374.96	9588.72	7183.76	47476.4	67107.8	55435.4	58055.4	54404.7	63551.3	601166	613673	639647	610201	1405.08	582143	20681.4	29652.4	20828.9	28234.6	22568.5	24339.4	19747.9	20397.6	20403.3
Baicalin	Phenylpropanoids and polyketides	Flavonoids	Flavonoid glycosides	5322.05	6023.6	5615.79	5822.64	5249.27	8696.71	2263.45	2105.11	2890.78	3526.22	2932.25	3618.1	3231.41	3117.91	2323.5	1964.7	3248.53	3791.24	2954.14	2951.17	3193.36	4721.27	2516.36	2989.77	3243.46	3595.8	3204.57
Diosmin	Phenylpropanoids and polyketides	Flavonoids	Flavonoid glycosides	2103.62	1969.39	1921.8	2563.58	2099.32	1716.8	2565.23	3519.64	2309.65	1640.82	4358.13	2572.31	1390.41	1118.47	3162.34	1826.38	1572.1	1852.39	6393.69	5069.58	5345.9	4401.01	5658.65	4957.99	2516.81	2312.98	2295.23
Eriodictyol 7-o-neohesperidoside	Phenylpropanoids and polyketides	Flavonoids	Flavonoid glycosides	10020.2	10848.6	10664.8	13631.7	22494.7	11698.9	2149.16	6087.4	5660.04	2383.5	4156.53	4177.49	6840.9	9085.55	10700.6	12308.2	7593.75	12459.1	1200.81	3237.45	2417.75	3328.93	2876.23	2654.98	7201.36	7204.23	6976.61
Hecogenin	Phenylpropanoids and polyketides	Flavonoids	Flavonoid glycosides	48157.8	51070.7	30886.1	37704.5	19820.4	46207.5	12227.8	9721.44	8405.3	9823.46	9914.39	10727.9	37534.9	42586.2	37058.5	37511.5	39871.5	37204.4	16320.7	16224.3	20137.3	14712	9538.55	23326.5	13964.3	17887.5	17861.3
Hesperidin	Phenylpropanoids and polyketides	Flavonoids	Flavonoid glycosides	31437.9	37119.2	42098.6	33316.5	47139.2	38032.3	38331.3	25448.6	32067.3	17349.2	35586.4	27644.1	17876.8	24204.9	33449.9	20909	32792	23567.3	20862.1	15287.2	20403.2	15041.6	15263	19770.2	23600.8	23111.4	23109.8
Isoliquiritin	Phenylpropanoids and polyketides	Flavonoids	Flavonoid glycosides	2430.61	1779.61	2428.72	2771.03	2944.97	2393.52	6378.01	7761.75	6651.34	8704.16	7620.28	7555.74	471.548	618.748	833.6	535.065	350.202	449.679	1603.69	947.844	1644.48	1707.9	1789.86	1026.81	2837.86	2614.97	2836.05
Isoorientin	Phenylpropanoids and polyketides	Flavonoids	Flavonoid glycosides	7882.16	8745.54	8940.41	7466.11	8266.2	8941.74	3318.33	1318.63	2056.34	2511.03	2943.9	1929.58	1667.64	859.241	1355.37	1919.97	2154.93	22754.5	10150.1	9032.94	9075.22	1221.71	1025.45	783.066	3802.93	3573.07	3579.56
Isoquercitin	Phenylpropanoids and polyketides	Flavonoids	Flavonoid glycosides	2821.38	2128.31	1846.35	775.786	1940.94	1797.74	11947	11254.9	8908.61	8631.07	12238.9	11754.2	2839.2	2706.25	2963.9	2246.35	2845.71	2571.7	6471.34	6457.5	6458.78	4721.13	8464.7	7131.46	5960.91	6133.54	5965.6
Isosakuranin	Phenylpropanoids and polyketides	Flavonoids	Flavonoid glycosides	3032.7	3009.76	3444.65	3101.41	2479.84	3381.41	4300.55	5165.7	4709.41	873.22	4083.25	4139	3063.35	3691.28	3748.34	2962.79	3297.81	3123.11	4067.02	3500.05	3341.37	4115.01	3190.31	3762.22	2584.39	2299.05	2415.99
Icariside i	Phenylpropanoids and polyketides	Flavonoids	Flavonoid glycosides	46503	67692.7	44151.4	26710.9	66748.1	466.961	17187.7	21365.3	4930.35	14760.7	4563.13	4855.77	7663.85	9061.98	7832.42	10086.1	7547.15	8791.56	13046.4	21809.8	14972.9	15134.2	16365.6	22980.1	7790.22	19080.8	19100.1
Kaempferitrin	Phenylpropanoids and polyketides	Flavonoids	Flavonoid glycosides	6478.74	5520.13	8234.53	6645.8	5527.41	6681.62	14901.3	14486.3	13749.9	14095.7	14557	15394.5	6415.75	5364.2	7391.97	7680.11	6502.99	8137.98	35820.1	37384.9	39295.3	37304.1	41280.1	38591.3	51214.1	50542.7	50546
Liquiritin	Phenylpropanoids and polyketides	Flavonoids	Flavonoid glycosides	6850.29	8333.89	5048.4	8168.33	8765.62	6041.1	2377.66	3876.13	2278.12	2284.97	2736.01	2247.6	3171.48	3835.53	3085.15	4193.37	4282.42	4162.57	3161.11	3138.33	2962.07	2918.73	3650.54	3411.48	3756.22	3756.81	3889.95
Pelargonin	Phenylpropanoids and polyketides	Flavonoids	Flavonoid glycosides	3201.49	3058.62	3740.63	2749.95	4659.26	2470.93	1442.16	2738.72	2408.55	1392.79	1479.42	2300.61	3056.18	3323.62	2592.69	2833.96	3286.06	3957.08	1347.87	2852.07	3403.08	733.756	2220.71	1685.61	1867.87	2054.06	2146.26
Phloridzin	Phenylpropanoids and polyketides	Flavonoids	Flavonoid glycosides	4301.33	8881.71	6887.15	4370.18	6063.13	6948.2	5993.73	5649.96	6225.32	6214.2	7479.77	6146.29	13410.8	13840.9	15941.8	14903.5	17323.9	12836.8	5330.32	5594.57	5843.35	5651.42	6598.21	6210.06	19370.8	20097.6	19526.5
Phlorizin	Phenylpropanoids and polyketides	Flavonoids	Flavonoid glycosides	36732.5	36190.6	34858.8	34678.6	35975.9	36604.2	31612.5	29619.5	29570.1	30970.7	35165.9	31059.8	29382.9	24948.1	27769	29838.1	28148.1	29186.2	25770.5	25862.4	23855.1	25134.7	26376.4	24844.8	27829	28370.2	27828.2
Poncirin	Phenylpropanoids and polyketides	Flavonoids	Flavonoid glycosides	1951.99	1919.15	1531.16	1945.9	2261	1743.8	4503.2	4107.56	4164.25	3388.11	4166.89	5433.75	4100.39	3575.9	4616.14	4701.57	4565.78	3955.71	2301.21	2514.25	1778.78	1476.4	2250.29	2265.08	3909.69	3910.86	3759.7
Quercetin 3-glucoside	Phenylpropanoids and polyketides	Flavonoids	Flavonoid glycosides	1918.74	965.466	699.394	2600.35	2689.87	2275.66	2230.68	1527.95	1966.04	1084.17	1966.58	1686.23	5622.94	5807.08	4841.7	6197.18	4802.23	5328.68	1760.09	1095.94	1262.15	1600.15	1725.01	982.148	2465.23	2488.25	2273.38
Quercitrin	Phenylpropanoids and polyketides	Flavonoids	Flavonoid glycosides	138695	172184	90171.5	146474	177719	172587	15963.9	14654.6	12268.4	18868.6	23909.6	11963	73588.5	70730.4	72730.4	70189.3	46311.4	61137.7	8773.34	13033.7	17179.8	6505.57	9920.41	11897.3	94206.5	94222.5	92743.5
Rhoifolin	Phenylpropanoids and polyketides	Flavonoids	Flavonoid glycosides	5294.11	2348.59	2180.58	3943.81	6061.69	5134.45	5137.7	4704.78	3819.51	4535.75	4070.36	3835.59	417.485	1883.52	1554.66	1502.1	1775.37	1715.83	1424.15	1663.04	791.051	1238.16	1414.69	1529.74	2590.58	2424.05	2441.82
Schaftoside	Phenylpropanoids and polyketides	Flavonoids	Flavonoid glycosides	24001.1	27764.3	22864.4	24259.3	32474.8	30566.3	4088.8	3381.28	3887.25	4013.2	4023.98	2685.12	3208.61	2780.67	2510.58	1328.18	2521.85	1719.22	1221.3	1199.37	861.176	1219.65	690.78	1177.15	6579.67	6125.54	6125.15
Typhaneoside	Phenylpropanoids and polyketides	Flavonoids	Flavonoid glycosides	30939	33025.1	42901.1	21681.5	30969.5	27189.5	23402.2	27340.7	43871.5	48782.4	38864.6	62142.2	30836.6	77041.4	28251.3	30597.8	36499.2	22056.5	14476.3	12799.3	72895.3	66611.9	10764.6	52117.9	24300.4	24971.1	24972.2
4',5-dihydroxy-7-methoxyflavanone	Phenylpropanoids and polyketides	Flavonoids	O-methylated flavonoids	414189	427414	316669	388797	403108	426077	90225.7	80598.7	82161.1	76485.7	79735.4	89072.4	418111	448383	414340	427121	348339	404602	69259.8	64188	11508.4	6693.12	73222.8	11061.9	89014.7	33676.3	89023.1
5,7-dimethoxyflavone	Phenylpropanoids and polyketides	Flavonoids	O-methylated flavonoids	23680.2	29547.2	1678.81	21753.5	27125.1	29725.6	6004.78	6945.03	6306.3	6618.99	6932.42	7233.37	261588	285829	288463	286057	182180	273814	21591.5	8571.59	18549.9	58538.9	17369	15221.8	121742	123967	121739
Alpinetin	Phenylpropanoids and polyketides	Flavonoids	O-methylated flavonoids	9532.64	9657.25	7647.69	10821.1	11495.3	9218.24	18462.3	22556.9	19568.3	21498.8	20671.3	21683.1	17067.3	18483.3	18117.2	17823.3	21474.9	18456.3	12574.6	11728.6	16807.3	6672.47	15622.3	10124.8	16195	16600.4	16176.3
Apigenin 7,4'-dimethyl ether	Phenylpropanoids and polyketides	Flavonoids	O-methylated flavonoids	51081.6	93021.3	51955.4	103022	58588.9	50321.8	46463	27182.2	29417	27185.5	48920.3	24067.9	88173.9	171852	77599.8	77068.5	158654	79350.5	71114.4	42303.2	35177.9	35493	65578.1	65030.7	89623.6	71924.5	89702.1
Artemisetin	Phenylpropanoids and polyketides	Flavonoids	O-methylated flavonoids	238262	315636	139888	228515	259417	273833	176691	188235	186075	203801	222619	232962	373850	418415	400047	445811	255485	360080	236174	238116	261146	156462	237854	257217	390825	399338	390712
Casticin	Phenylpropanoids and polyketides	Flavonoids	O-methylated flavonoids	4144.4	3161.06	3244.66	4280.71	4044.55	2983.21	3508.02	3539.75	3235.02	3188.96	3184.65	4050.48	9498.11	9613.04	7754.32	8265.74	13858	7836.41	4595.42	4393.94	1124.41	3954.2	4674.07	979.839	2989.67	3139.68	3139.89
Cirsimaritin	Phenylpropanoids and polyketides	Flavonoids	O-methylated flavonoids	14454	13813.2	10341.3	7617.46	14217.8	9938.54	6221.4	3848.39	5693.13	3065.53	4403.77	2107.96	21573	44045.3	33365.3	47731.9	24933.1	33487.9	2923.91	2733.21	1754.28	1894.15	3832.79	1122.02	12027.6	11238.6	11237.7
Diosmetin	Phenylpropanoids and polyketides	Flavonoids	O-methylated flavonoids	13887.3	2911.07	14357.4	15103.2	16512	15890.1	3056.64	3669.11	8526.14	9345.93	8881.11	2476.58	14034	13293.8	12907.1	13851.7	2739.64	1540.05	6353.65	1648.39	2516.01	1434.68	2282.63	1418.14	5691.52	6549.03	5206.48
Hesperetin	Phenylpropanoids and polyketides	Flavonoids	O-methylated flavonoids	22395.9	22190	13822.9	258266	30333.4	22986.2	3533.09	14900.8	2841.62	14126.1	2122.56	12990.2	5307.39	6142.49	7939.44	6444	7665.66	288022	14022.4	14575.5	22701.8	10739.2	15198.9	17035.5	10189.9	9708.13	10186
Homoeriodictyol	Phenylpropanoids and polyketides	Flavonoids	O-methylated flavonoids	26049.6	21783.8	25376.7	25811.4	23488.1	23748.3	43849.2	45422.9	30688.3	39729.8	37052.6	38517.2	14336.6	17081.7	16872.6	16509.5	18714.3	12461.1	3011.96	6013.19	6679.78	5164.83	8119.96	6939.97	16097.9	16097.3	16611.5
Isosakuranetin	Phenylpropanoids and polyketides	Flavonoids	O-methylated flavonoids	120595	2932.7	7064.74	127886	125005	122973	3848.46	34454.6	33766.6	26445	31262.3	4076.49	8331.03	164368	139341	13644.4	15798.8	146462	26988.2	3926.69	2989.56	4903.56	26088.8	31389.4	7364.52	6491.63	7330.49
Nobiletin	Phenylpropanoids and polyketides	Flavonoids	O-methylated flavonoids	101804	44003.4	56632.9	50709	38313.5	48225.9	14263.5	14566.4	12707.4	11970.2	13941.5	12581.9	37637.6	25830.6	27931.7	46766.2	58081.3	37638.1	8594.62	8785.4	12123.5	8875.63	10170.4	9207.33	28800.1	28820.7	29592.8
Skullcapflavone ii	Phenylpropanoids and polyketides	Flavonoids	O-methylated flavonoids	317195	378932	195943	297514	373326	422079	540052	547205	520664	535604	624716	510981	83257.9	55587	76728.1	74059.7	52120.6	81394.8	44049.8	43681.9	51461.5	26962.6	43156.5	44509.1	418569	428155	418545
Tamarixetin	Phenylpropanoids and polyketides	Flavonoids	O-methylated flavonoids	241412	237616	186217	230958	222673	1211.18	88601.8	94298.5	93086	91292.3	93360.4	101951	87472	107022	131539	119356	92989.2	89939.9	177362	188060	165932	813.862	171602	187519	37811.2	42848.4	42885
Procyanidin c1	Phenylpropanoids and polyketides	Flavonoids	Biflavonoids and polyflavonoids	2104.32	2132.27	1908.57	1372.32	2668.83	2235.12	11706.9	8437.12	9552.32	14986.2	7911.33	19164	2024.83	3096.75	1851.37	1878.51	2408.61	2054.09	9509.73	15000.2	9674.91	12412.2	8489.97	18521	5954.95	6137.78	5956.7
α-cyclodextrin	Organic oxygen compounds	Organooxygen compounds	Carbohydrates and carbohydrate conjugates	4327.75	5315.55	7149.84	3343.71	4844.51	6098.3	5184.53	8528.33	8205.9	9029.45	8054.62	8940.41	5650.36	5032.75	8165.26	6164.25	6701.41	7608.05	5286.19	6113.35	10460.2	10092.6	9898.99	9911.48	13121.9	13008.9	13009.2
α-d-galactose 1-phosphate	Organic oxygen compounds	Organooxygen compounds	Carbohydrates and carbohydrate conjugates	44337.7	45564.4	47075.3	44197.4	48765.4	45875.5	21547.6	20255.3	21330.5	22174	20055.9	21324.1	70254.7	72639.4	61233.1	65292.2	71264.6	65904.1	14205.2	15909.9	15185	12901.7	15606.9	15071.7	38079	38325.6	38078
α,α'-trehalose 6-phosphate	Organic oxygen compounds	Organooxygen compounds	Carbohydrates and carbohydrate conjugates	720412	767436	717435	702395	735921	727532	157206	141897	143157	136099	143006	135890	456144	464442	446761	456849	439838	457092	83029	88420.2	102907	92786	98888	110047	386759	386773	384731
β-l-fucose 1-phosphate	Organic oxygen compounds	Organooxygen compounds	Carbohydrates and carbohydrate conjugates	9073.37	18420.6	16781.7	18523.2	17537.3	17190.1	39296.8	35007	38620.8	32470.6	65914.5	44429.5	16057.9	10215.6	17538.7	17433.6	16931.9	15590.4	56470.8	66422.1	69869.8	61791	62505.8	64599.8	33717.2	34767.8	34771.7
1-Deoxy-D-xylulose 5-phosphate	Organic oxygen compounds	Organooxygen compounds	Carbohydrates and carbohydrate conjugates	13041	15607.8	14490.4	15248.9	16751	16272.6	9099.95	9471.43	9014.88	9228.28	9645.39	8031.15	96370.7	105073	96207.3	96601.5	103483	97637.1	18510.6	20282.3	17642.2	20825.6	20259.7	20763.8	42844.1	42545.9	42218.1
1,5-anhydro-d-sorbitol	Organic oxygen compounds	Organooxygen compounds	Carbohydrates and carbohydrate conjugates	84637.7	82490.8	83108.7	93786.9	72847.8	92558.7	112949	127763	109714	109245	121255	99759.4	246639	264555	257475	273908	214232	254634	84954.5	87283.3	79957.6	90352.7	62151.9	94370.1	178430	178402	169447
2-deoxyribose 5-phosphate	Organic oxygen compounds	Organooxygen compounds	Carbohydrates and carbohydrate conjugates	5774.72	5002.58	6448.12	1922.15	12042.7	5672.7	10747.2	9580.25	8944.37	7584.99	12502	10093.4	9981.84	8206.83	7657.01	7907.44	5261.55	5930.62	6231.68	6613.31	12434	3706.66	10791.7	8585.06	11601.9	10198	11562.4
2-keto-l-gulonic acid	Organic oxygen compounds	Organooxygen compounds	Carbohydrates and carbohydrate conjugates	88534.1	92989.6	79644.6	98321.2	82875.4	91404.5	50096.4	64622.2	66173.1	51267.5	74155.8	50785.4	23266.3	16887.4	21327.7	24869.4	26691.2	24176.7	29677.1	23716.4	25098.3	21205	22018.1	19260.5	52156.3	52090.8	50596.6
2,3-diphosphoglycerate	Organic oxygen compounds	Organooxygen compounds	Carbohydrates and carbohydrate conjugates	50402.1	55229.1	48808.4	44526.8	53040.9	55703.9	404.656	602.297	266.778	212.905	439.191	161.18	174.077	371.076	86.7	120.827	204.042	95.8412	482.847	279.082	387.644	278.561	409.251	302.969	16465.4	17299	15927
2'-Deoxy-D-ribose	Organic oxygen compounds	Organooxygen compounds	Carbohydrates and carbohydrate conjugates	388147	273075	372364	374949	360281	446908	641405	482794	491962	660974	472806	662675	59331	29038.5	48677.6	34592.9	57529.4	50781.4	56584.9	58592.3	55787.3	48151.3	69080.4	62321.5	329497	329407	342322
3-Phospho-D-glycerate	Organic oxygen compounds	Organooxygen compounds	Carbohydrates and carbohydrate conjugates	76702.7	71048.3	79415.5	73634.9	74383.5	73012.4	55993.8	68233.6	61134.3	63292.2	58841.4	73244.7	63997.6	70872.2	62033	55708	54264.7	48543.7	41436.4	42133.9	43227.9	36607.5	42841.5	28784.8	74376.8	74390.7	73492.6
3'-fucosyllactose	Organic oxygen compounds	Organooxygen compounds	Carbohydrates and carbohydrate conjugates	2083.76	1804.1	2159.62	2037.7	981.685	2087.57	2000.29	2193.31	1302.26	2087.41	2481.95	2064.95	4050.64	3250.93	3735.35	3103.36	5225.06	3243.85	1345.27	1267.5	1053.01	1193.05	1119.08	1352.14	1891.27	1894.37	1821.9
6-azauridine	Organic oxygen compounds	Organooxygen compounds	Carbohydrates and carbohydrate conjugates	89864	71259.7	68372	67094	83476.5	89168.4	88504.9	71333.2	108216	78792	100804	97586.3	176952	74119.9	169803	171520	49457.1	181365	80466.9	75802.2	84965.5	87225.6	120899	105125	91340.1	91413.2	88843
4-methylpentyl glucosinolate	Organic oxygen compounds	Organooxygen compounds	Carbohydrates and carbohydrate conjugates	8519.52	20599.4	10555.7	26310.3	14151.5	1970.09	8034.48	6421.59	7341.99	2849.96	8782.53	9136.24	11406	2869.91	6293.91	2202.64	7173.66	1991.65	9735.72	9693.72	6799.59	7300.12	10780.7	9491.85	14202	13186.1	11154
6-phospho-d-gluconate	Organic oxygen compounds	Organooxygen compounds	Carbohydrates and carbohydrate conjugates	151725	179733	169854	156969	171594	179527	2.33954e+06	2.24538e+06	2.47955e+06	2.52925e+06	2.56487e+06	2.81926e+06	1.33332e+06	1.25401e+06	1.39577e+06	1.37745e+06	1.34164e+06	1.3042e+06	1.63602e+06	1.75387e+06	1.78296e+06	1.69267e+06	1.67208e+06	1.75834e+06	1.54367e+06	1.54367e+06	1.5118e+06
6-phosphogluconic acid	Organic oxygen compounds	Organooxygen compounds	Carbohydrates and carbohydrate conjugates	30051.7	25075.6	2772.1	26773.2	31902.5	3009.35	3236.85	20198	2204.19	2176.4	19216.7	28223.6	1187.27	1240.56	4540.89	28366.9	3658.14	38022.1	2714.38	3071.07	4852.36	3490.63	4413.51	4228.81	9490.03	6314.49	5665.6
6'-sialyllactose	Organic oxygen compounds	Organooxygen compounds	Carbohydrates and carbohydrate conjugates	6642.92	8588.43	11039.6	7592.5	8946.09	8764.84	4153.34	6875.71	5020.57	5497.67	4575.2	2363.46	13834.5	10820.1	15747.6	16372.7	16155	9955.03	3293.88	4060.62	4767.29	3933.49	3119.07	4344.57	10089.9	9661.04	10093.7
7-methylthioheptyl glucosinolate	Organic oxygen compounds	Organooxygen compounds	Carbohydrates and carbohydrate conjugates	6643.51	5458.3	6456.43	4795.12	5985.42	5947.6	9700.74	13322.8	7476.47	8806.07	11409.6	11869.1	41447.9	49030.9	44799.2	47589.1	46615.6	43776.2	8320.13	7343.02	7363.76	6338.07	7122.75	8594.58	19706.1	19706.1	19724.9
8-methylthiooctyl glucosinolate	Organic oxygen compounds	Organooxygen compounds	Carbohydrates and carbohydrate conjugates	644290	766175	708375	636544	746238	668853	11359.2	1979.76	6147.5	822.1	7591.66	5548.85	4624.3	4892.26	5143.1	8204.5	5072.9	9458.68	13650.5	11259.3	11529.2	14071.9	10750.7	20867.4	57951.3	53034.4	53094.3
Acarbose	Organic oxygen compounds	Organooxygen compounds	Carbohydrates and carbohydrate conjugates	15717.6	15949.6	17910.8	13727.1	14532.3	15020.6	10104.7	8099.59	8698.94	9863.58	9080.73	8651.44	25505.8	29884.5	22709.2	27757.2	19572.8	20998.8	6169.88	6427.28	5812.11	4075.43	7090.18	4782.27	17441.4	15668.2	17585.7
α-D-Galactose 1-phosphate	Organic oxygen compounds	Organooxygen compounds	Carbohydrates and carbohydrate conjugates	114073	106927	117963	117671	112195	110160	47601.3	49734.6	45897.9	44498.8	48381.4	50821.2	152437	177751	141352	148512	168528	148957	38705.7	34155.6	35541.9	33883.4	37533.5	35163.4	93074.8	93089.4	91626.4
α,α-Trehalose	Organic oxygen compounds	Organooxygen compounds	Carbohydrates and carbohydrate conjugates	14651.5	5553.82	14925.6	14800	5821.7	5806.01	15384.3	12519	14677.3	15173.2	17195.9	17897.5	13231.3	12768.4	11505.3	7831.88	15598.9	13592.2	16865.8	19037.8	18473.3	20980.7	3728.46	16202.3	14970.6	14964.8	15428.1
Arabinose	Organic oxygen compounds	Organooxygen compounds	Carbohydrates and carbohydrate conjugates	150308	49531.2	53002.1	49260.7	50296.3	59348.3	39147.1	40972.5	42331	37744.5	147940	38634.4	39992.4	48643.2	1436.64	134176	45502.4	43107.1	17503	19649.3	21227.4	20308.3	20477.8	19694.2	44083.7	42020.2	42007
Arbutin	Organic oxygen compounds	Organooxygen compounds	Carbohydrates and carbohydrate conjugates	81861.3	94279.9	66805.8	82530.2	93135.7	95142.1	9880.85	9746.09	10395.5	13127.3	12728.6	11566.9	11679.5	14382.8	10457.1	17857.5	11831.6	16495	5803.57	6934.25	8016.17	4116.98	9663.45	9112.16	41033.3	39427.5	39351.6
Benzyl glucosinolate	Organic oxygen compounds	Organooxygen compounds	Carbohydrates and carbohydrate conjugates	3036.46	3212.91	45805.6	3567.86	2448.63	2795.13	64351.9	60186.3	62827.2	66520.7	65159.2	570.485	61527.7	66404	56602.9	1026.32	71172.9	50101.5	699.923	61850.5	1375.58	1703.76	1016.78	1527.03	1701.84	1682.56	1174.42
Blood group b trisaccharide	Organic oxygen compounds	Organooxygen compounds	Carbohydrates and carbohydrate conjugates	240557	268036	268160	242446	282318	271115	175120	188238	184174	161077	205107	207003	195716	225406	184689	195583	229776	203518	193207	183825	203111	196324	203581	205629	261623	254854	254735
Catalpol	Organic oxygen compounds	Organooxygen compounds	Carbohydrates and carbohydrate conjugates	116158	118982	117651	112728	117411	116519	111275	116217	111906	114170	124065	119046	112857	129590	122345	121262	123941	113215	44924.4	40905.8	41709.1	39011.1	44554.2	46118.2	118223	118260	116826
Cytidine 3'-monophosphate	Organic oxygen compounds	Organooxygen compounds	Carbohydrates and carbohydrate conjugates	46617.5	50548	49856.7	49722.7	51182.5	52474.6	56954.7	59126.1	55184.3	56130.3	57209.4	57782.8	61987.2	60439.2	65833	62773.1	63120.3	60617	30775.7	31301.5	33247.7	29308.7	29685.3	29706.4	56445.3	56445.3	56713.7
D-2-phosphoglyceric acid	Organic oxygen compounds	Organooxygen compounds	Carbohydrates and carbohydrate conjugates	28234.1	28916	38115	29851.5	34874.2	27679.7	22711.9	22085.9	21992.5	23070.5	23236.7	22628.8	25946.3	32022.1	24978.7	24646	22970.8	28373.5	14163.2	15486.2	16215.9	14926.1	16393.9	17136.4	25860.6	25442	25862.8
D-amygdalin	Organic oxygen compounds	Organooxygen compounds	Carbohydrates and carbohydrate conjugates	62926.2	61483.3	70976.3	63847.8	63877.4	72167.4	43414.7	34269.5	39441.6	39147.3	39183.3	44543.2	54098.1	49818.3	56879.8	60381	60790.4	52862.4	25390.1	34266.3	35592.5	36986.7	39915.2	35005.9	46329.9	46328	45839.2
D-arabinonic acid	Organic oxygen compounds	Organooxygen compounds	Carbohydrates and carbohydrate conjugates	1.35872e+06	1.44927e+06	806256	1.39729e+06	1.20172e+06	841724	1.75382e+06	831878	737724	1.72854e+06	841570	1.90375e+06	940020	1.01205e+06	1.727e+06	926294	1.02253e+06	1.70491e+06	505616	265391	551419	532678	268632	262103	1.23557e+06	1.11824e+06	1.23557e+06
D-Arabinono-1,4-lactone	Organic oxygen compounds	Organooxygen compounds	Carbohydrates and carbohydrate conjugates	4040.97	5109.93	3924.06	4532.09	4172.77	2784.84	7977.2	6435.07	7475.92	7345.04	8007.92	8051.65	5171.77	4057.78	3570.95	4169.32	3150.13	4729.03	5346.2	11246.4	26077.3	15399.2	12817.7	18757.9	4318.62	3786.23	3801.72
D-arabitol	Organic oxygen compounds	Organooxygen compounds	Carbohydrates and carbohydrate conjugates	69912.7	58519.3	64732.4	65281.9	58469.3	90582.7	129036	134682	125783	127181	119971	127099	58458.9	148831	152970	59915.8	54526.7	55286.3	555939	558210	582184	548138	569284	557020	213150	211252	211261
D-fructose	Organic oxygen compounds	Organooxygen compounds	Carbohydrates and carbohydrate conjugates	1.07464e+06	1.09834e+06	1.07207e+06	1.09939e+06	1.06137e+06	1.11484e+06	3.89386e+06	5.49781e+06	3.85972e+06	5.24646e+06	5.20213e+06	3.86986e+06	1.05359e+06	1.10081e+06	1.09799e+06	989259	1.03352e+06	1.04124e+06	3.74861e+06	3.17526e+06	3.24892e+06	3.04348e+06	3.93828e+06	3.28929e+06	2.30715e+06	2.73166e+06	2.73257e+06
D-fructose 6-phosphate	Organic oxygen compounds	Organooxygen compounds	Carbohydrates and carbohydrate conjugates	145664	160762	99727.9	139658	163098	159192	135545	152238	136678	141033	160629	145557	195970	179718	178243	189383	131879	170145	60373.6	67473.8	88376.7	52829.2	76811.1	66952.4	191821	191826	189667
D-Galactarate	Organic oxygen compounds	Organooxygen compounds	Carbohydrates and carbohydrate conjugates	3730.59	4788.94	5038.08	4073.68	2908.57	4851.87	1601.69	853.395	1412.13	1221.56	948.782	1516.47	8192.69	8850.37	8603.07	9551.9	8220.04	7981.34	11246.9	10317.4	11989.1	10307.4	8548.22	11190.7	7579.27	7439.32	7438.32
D-galacturonic acid	Organic oxygen compounds	Organooxygen compounds	Carbohydrates and carbohydrate conjugates	23238.8	23615.3	25144.9	18554.3	21645.6	24038	10780	10252.1	9377.8	10667.2	10829.1	11405.6	92162.6	92506.2	99158.4	93786.6	74534.2	96452.1	54271.4	54194.8	61938.6	55093.4	56685.5	58414.9	53985.2	54305.8	53986
D-glucarate	Organic oxygen compounds	Organooxygen compounds	Carbohydrates and carbohydrate conjugates	134847	258109	146047	148716	257912	232224	23312.6	16570.9	16167.7	15644.1	17206.9	13639.5	14008.8	12922.1	17030.3	17031.5	8379.07	17595	11239.7	17410.1	20931.7	21179.8	12598.6	17310.4	41954.3	40469.1	42183.7
D-glucono-1,5-lactone	Organic oxygen compounds	Organooxygen compounds	Carbohydrates and carbohydrate conjugates	1542.41	3131.97	2968.43	3171.17	2152.02	2942.74	2970.3	2379.59	3105.63	2651.21	3293.86	2656.83	1773.23	1762.1	1687.73	2137.33	726.21	2661.69	28244.1	32781.7	30497.5	33182.5	32000.9	33892.9	8788.31	8792.15	9073.71
D-glucosamine 1-phosphate	Organic oxygen compounds	Organooxygen compounds	Carbohydrates and carbohydrate conjugates	299226	324802	320950	312135	327015	326784	536958	529877	511324	521018	563008	542030	447296	483840	464275	463955	474884	453515	225767	230219	233896	231776	225561	238450	456091	449500	449515
D-Glucuronate	Organic oxygen compounds	Organooxygen compounds	Carbohydrates and carbohydrate conjugates	5101.31	2808.89	4733.17	7107.31	5967.11	5807.95	13920.2	14194.2	11232.3	9758.91	11225.7	11686.3	4235.74	3596.77	5504.6	5540.7	4629.44	4229.43	388540	566898	590267	401411	567545	550027	72755.8	76891.3	72764.1
D-lyxose	Organic oxygen compounds	Organooxygen compounds	Carbohydrates and carbohydrate conjugates	15683.3	48438.2	44980.2	51828.2	13246.6	14060	37952.5	8801.17	11588.2	11615	12756.5	13793.4	28141.4	91391.7	32553	27228.5	139578	29075.8	17669.1	27252	27382.1	18263.7	20372.7	19448.3	56582.2	56676.3	32523
D-Mannose	Organic oxygen compounds	Organooxygen compounds	Carbohydrates and carbohydrate conjugates	45782.4	46859.5	49228.8	47499.3	41763.4	40805.8	136816	153780	156329	154364	144871	143420	96526.2	36048.5	37036	96314.7	37565.5	91036.9	141396	132006	144304	123176	134672	147667	62544.9	60088	62530.9
D-psicose	Organic oxygen compounds	Organooxygen compounds	Carbohydrates and carbohydrate conjugates	1.33369e+06	1.50844e+06	1.27706e+06	1.34672e+06	1.49175e+06	1.53233e+06	6019.33	11464.7	5872.91	11286.7	10695.1	9919.57	2294.1	3102.17	3074.93	2226.66	3212.4	947.04	7554.74	3216.81	8575.06	1385.7	1884.92	2057.5	112431	112435	105677
D-quinovose	Organic oxygen compounds	Organooxygen compounds	Carbohydrates and carbohydrate conjugates	3.4721e+06	3.75804e+06	3.40762e+06	3.57564e+06	3.4804e+06	3.74238e+06	2.98378e+06	3.08234e+06	3.04149e+06	2.98501e+06	3.00673e+06	3.13506e+06	3.59263e+06	3.93228e+06	3.63923e+06	3.56155e+06	3.78073e+06	3.6538e+06	2.89628e+06	2.87355e+06	3.00986e+06	2.89155e+06	3.04966e+06	2.96451e+06	3.47965e+06	3.47967e+06	3.46467e+06
D-ribose 1-phosphate	Organic oxygen compounds	Organooxygen compounds	Carbohydrates and carbohydrate conjugates	91171.9	114842	100298	106980	104764	104679	25333.1	28600.5	28796.8	26442	27442.6	31920.5	86524.4	93570.5	82783.3	77205.8	92448.8	89983.9	29889.9	28499.2	29206.9	27228.2	28259.3	26641.7	66894	66918.1	65070.7
D-ribose 5-phosphate	Organic oxygen compounds	Organooxygen compounds	Carbohydrates and carbohydrate conjugates	1304	1136.75	812.367	645.928	854.242	959.714	12276.6	11837.3	11227.7	10826.1	11674	11252.5	1193.23	1240.15	2362.14	1196.47	1246.45	2099.98	24057.6	23346.1	24142	24010.6	25833.2	24206.4	8229.5	8400.22	8231.61
D-ribulose 1,5-bisphosphate	Organic oxygen compounds	Organooxygen compounds	Carbohydrates and carbohydrate conjugates	33341.5	36328.7	35725.7	32761.4	39420.5	36589	283896	325097	295526	309525	325968	307532	173655	190522	189875	183821	173070	183668	225756	238778	242366	234674	226289	249791	232407	232420	226434
D-ribulose 5-phosphate	Organic oxygen compounds	Organooxygen compounds	Carbohydrates and carbohydrate conjugates	258877	257699	197019	242573	251273	302097	70573.1	75145.9	69303.5	71894.9	74104.1	80054.3	514837	543456	517514	527495	351919	481857	65888	61382.1	77778.1	38268.5	70529.8	65734.5	331767	335123	335125
D-Threitol	Organic oxygen compounds	Organooxygen compounds	Carbohydrates and carbohydrate conjugates	927397	1.02292e+06	1.06007e+06	950531	948694	975202	734482	805909	726520	733915	763303	795270	932996	1.03355e+06	963307	933286	1.09962e+06	904590	529523	530459	548153	578413	533110	520450	869723	866866	869723
D-xylose	Organic oxygen compounds	Organooxygen compounds	Carbohydrates and carbohydrate conjugates	365190	375050	299766	381770	376006	386824	216402	234227	221549	225144	230733	227929	181724	514890	465061	137912	111700	131778	126050	111832	141385	354593	376190	130418	276262	287579	276325
D-xylulose	Organic oxygen compounds	Organooxygen compounds	Carbohydrates and carbohydrate conjugates	698519	782767	956417	728247	793676	775204	1.16636e+06	913040	1.00412e+06	674836	1.0224e+06	1.30574e+06	722754	745377	667104	718274	759728	720169	750733	712503	709303	721654	752168	765758	846533	846422	838946
Digalacturonic acid	Organic oxygen compounds	Organooxygen compounds	Carbohydrates and carbohydrate conjugates	123628	150260	127840	117929	133942	137402	63128.9	59792.9	61663.3	66495	63431.2	65874.2	13911.6	14038.4	15484.2	16128.2	18967.3	17197.5	33501.4	29743.4	33224.5	35370.1	30464.7	29783.3	77614.6	77801.7	76900.5
Dihydroxyacetone phosphate	Organic oxygen compounds	Organooxygen compounds	Carbohydrates and carbohydrate conjugates	138725	138981	157148	132791	150107	161345	563343	583782	547309	532391	563305	583845	118193	138603	126095	120015	142893	125519	219755	222979	235782	232116	243308	220488	318405	314272	318402
Disialyllactose	Organic oxygen compounds	Organooxygen compounds	Carbohydrates and carbohydrate conjugates	14661.3	14596.2	12744.8	10742.1	11433.1	11971.6	2665.39	3555.45	5804.17	2886.98	5051.77	5704.81	8719.61	10771.1	10551.5	10274.1	9903.45	6799.48	4661.57	5726.39	6316.41	5279.32	5472.8	4645.67	11092.7	10492	10405.2
Dulcitol	Organic oxygen compounds	Organooxygen compounds	Carbohydrates and carbohydrate conjugates	418397	240503	221276	205736	228425	233380	215610	233398	237049	196836	223630	220880	229661	261098	218877	223575	231590	216171	223001	208873	226690	194498	184874	213254	210091	210200	217054
Echinacoside	Organic oxygen compounds	Organooxygen compounds	Carbohydrates and carbohydrate conjugates	24737.3	17365	12815.7	13241.5	16631.6	14806.7	2358.73	826.635	2902.43	815.816	1061.49	1229.28	1529.34	1074.68	6019.32	16488.5	1669.25	5685.99	1441.52	1203.33	1505.85	2595.16	2911.75	2521.02	3658.26	4000.81	3627.46
Erythromycin	Organic oxygen compounds	Organooxygen compounds	Carbohydrates and carbohydrate conjugates	19973.1	19938.3	16702.9	19785.7	20926.1	20767.2	8881.4	13876.8	9699.33	10290.9	8654.36	12386.6	97787.7	120102	81078.9	83564	93103.4	86822.2	5791.45	8932.95	6540.15	6178.34	6835	4047.47	36701	36947.3	44030.7
Ethyl glucuronide	Organic oxygen compounds	Organooxygen compounds	Carbohydrates and carbohydrate conjugates	25969.5	32045.6	23948.4	33679.6	8602.29	20630.6	28849.6	27182.2	17139.3	20258.1	21013	12871.3	153140	211384	207712	174079	88167.3	160129	13285.7	14527.3	10433.5	6855.03	13445.3	12539.8	47793.9	48270.7	33076.1
Glucobrassicanapin	Organic oxygen compounds	Organooxygen compounds	Carbohydrates and carbohydrate conjugates	9256.83	6222.11	7597.29	7030.14	6670.68	8677.46	6978.74	5759.29	6901.85	6645.69	8362.25	4714.03	6071.56	7550.16	2770.06	6607.31	10051.2	9519.79	6513.01	4166.44	5329.93	2992.52	5635.49	4204.86	9854.08	9611.48	9614.11
Glucoerucin	Organic oxygen compounds	Organooxygen compounds	Carbohydrates and carbohydrate conjugates	4976.16	4574.49	3630.57	7381.37	5801.35	6209.09	6337.86	5616.95	3602.14	6145.72	5695.61	8153.01	5407.61	24277	8776.11	5221.86	4280.96	24565.4	3950.88	2741.34	3982.23	3614.09	3780.87	3507.71	5601.53	5592.11	5642.79
Glucoiberin	Organic oxygen compounds	Organooxygen compounds	Carbohydrates and carbohydrate conjugates	2468.81	2486.46	2632.49	3294.38	4007.57	3568.77	4334.04	4261.82	3242.37	5778.79	5485.03	4945.52	457.343	713.84	374.173	445.314	150.806	254.818	2209.11	2195.2	2109.04	2435.05	2166.43	2252.44	3594.2	3652.21	3593.55
Gluconapin	Organic oxygen compounds	Organooxygen compounds	Carbohydrates and carbohydrate conjugates	1771.41	2306.15	2581.75	3209.91	2140.99	2536.27	1732.14	2011.28	1952.9	2203.94	2210.19	2325.88	3977.07	4764.97	3634.89	2219.14	3801.57	3561.53	750.273	832.496	990.631	1395.16	1114.43	1123.12	2156.12	2218.26	2217.06
Glucose	Organic oxygen compounds	Organooxygen compounds	Carbohydrates and carbohydrate conjugates	13933	17098	10456.2	16331.7	18311.7	15057.1	2992.2	2432.01	3159.72	1835.05	2489.86	4552.17	70743.7	78088	66601	72005.4	72277.7	64066.1	4797.54	7557	6095.07	5837.51	4125.95	4377.59	24009.7	24011.7	23832
Glucose 1-phosphate	Organic oxygen compounds	Organooxygen compounds	Carbohydrates and carbohydrate conjugates	50372.8	42455.2	51972	40407.8	41851.8	34544.6	884328	919812	894705	925764	957303	933494	52495.3	33375.2	61583.3	56026.1	49428.6	62552	1.92468e+06	1.9332e+06	2.01335e+06	1.90535e+06	1.96863e+06	1.9391e+06	795018	801713	795036
Fructose	Organic oxygen compounds	Organooxygen compounds	Carbohydrates and carbohydrate conjugates	109389	106922	130405	99107.1	102240	134204	73947.8	121443	73975.4	80339.7	78431.2	76941	109437	154783	140605	111952	118952	113222	64703.3	64412.4	65531	67186.4	94293.4	64419.3	93596.9	92986.7	92982.8
Fructose 1-phosphate	Organic oxygen compounds	Organooxygen compounds	Carbohydrates and carbohydrate conjugates	59299.2	64163.7	30910.2	51873.5	58807.7	70854.1	161061	153265	159510	163827	183731	156951	7545.02	7233.05	7056.27	7923.74	4667.63	7634.99	2842.93	3620.89	2896.76	1850.24	2652.57	3075.96	70415.5	71633.3	71634
Gastrodin	Organic oxygen compounds	Organooxygen compounds	Carbohydrates and carbohydrate conjugates	707009	628449	650296	800109	620953	613822	213464	255261	205592	226078	181931	283982	1.36015e+06	1.6972e+06	1.14464e+06	1.1304e+06	1.6614e+06	1.36332e+06	208324	162862	168144	180776	167247	168992	235774	229493	235769
Glyceraldehyde 3-phosphate	Organic oxygen compounds	Organooxygen compounds	Carbohydrates and carbohydrate conjugates	21048.9	23810.3	22346.5	22884	26063	4432	24782.2	23415.8	4342.93	19624.2	22592.7	11061.4	66193.6	29098.4	7907.98	11141.3	76411	65039.8	38465.4	15667.7	14031.1	18627.8	26536.1	11444.8	13457.6	13804.9	13803.9
Glyceric acid	Organic oxygen compounds	Organooxygen compounds	Carbohydrates and carbohydrate conjugates	79357.7	93251.4	65264.8	89687.9	80713.4	84206.9	316251	356731	325686	295632	302672	329272	122564	139046	149945	120370	140182	130117	1.20351e+06	1.17707e+06	1.21773e+06	1.15519e+06	1.23892e+06	1.20541e+06	497993	498125	492330
Lactose	Organic oxygen compounds	Organooxygen compounds	Carbohydrates and carbohydrate conjugates	8175.36	6185.44	10589	3133.76	10305.9	4333.12	10047.8	10992.8	10384.6	10672.4	12168	13132.5	4200.32	7518.63	3315.35	9875.86	10142.4	4878.28	12397.3	15285.4	14728.8	13011	13012.2	10860.1	7679.9	7926.22	7696.32
Lotaustralin	Organic oxygen compounds	Organooxygen compounds	Carbohydrates and carbohydrate conjugates	11297.6	8285.31	10199.2	8729.22	10815.2	11112.4	17652.4	18448	20348	17698.2	17404.4	13187.3	9357.49	12362.6	11170.4	11604.2	9560.78	11014.2	34547.2	31055.9	36912.4	32049.7	34602.4	32997.8	20513.3	20513.5	20397.2
Lsta	Organic oxygen compounds	Organooxygen compounds	Carbohydrates and carbohydrate conjugates	30794.8	31132.2	32239.3	28977.3	29407.9	29465.6	3459.92	3845.99	3033.5	3873.33	1524.17	2879.99	40567.9	39990.2	46064	39911.5	62781.1	43629.5	5586.17	3396.86	5175.33	5874.58	4342.2	4608.82	35502.6	34959.8	34965.7
Lusitanicoside	Organic oxygen compounds	Organooxygen compounds	Carbohydrates and carbohydrate conjugates	34291.4	32864.9	30447.4	31562.9	36670.4	34597.1	10914.5	12903.9	20301.3	12731.7	12714.7	6469.38	8921.71	9047.08	8253.44	9748.89	10954.2	8742.58	8018.19	18588.7	4655.18	19390.3	8281.22	16723.2	16228.9	17143.6	16184.7
Maltotetraose	Organic oxygen compounds	Organooxygen compounds	Carbohydrates and carbohydrate conjugates	13955.4	13306.2	13426.1	12242	14070	14272.8	94718.1	98841.5	91979.3	100724	143658	94579.7	21590.5	20126.2	22013.1	20575.3	21879.3	20395.4	180356	182807	193157	185257	185807	189018	106628	112148	106530
Maltotriose	Organic oxygen compounds	Organooxygen compounds	Carbohydrates and carbohydrate conjugates	94605.7	90781.9	99550.1	92988.3	108328	104023	130102	132096	127546	130407	140506	133850	45459.8	43685	46275.6	44436.8	48185.7	43282.2	111438	123853	129143	121268	115730	119305	121252	147631	115032
Mannose	Organic oxygen compounds	Organooxygen compounds	Carbohydrates and carbohydrate conjugates	13060.7	17275.4	14597.4	15895.6	15143.9	16681.2	8952.43	6985.63	4892.01	9100.48	7673.85	8614.45	5332.85	5568.15	6696.89	7119.5	6638.75	6802.65	119037	1356.92	1065.38	126576	117775	1195.65	7475.04	7840.65	7475.1
L-arabinitol	Organic oxygen compounds	Organooxygen compounds	Carbohydrates and carbohydrate conjugates	8151.71	8135.75	7177.89	8124.34	13628.8	11641.9	8972.04	6124.45	6136.36	4763.78	10509.1	5906.56	87948.7	92448.5	93208	91731.3	92050.2	92584.7	4477.11	4221.76	4305.15	4335.52	6183.06	4699.25	35023.9	35023.7	34784.2
L-Arabinose	Organic oxygen compounds	Organooxygen compounds	Carbohydrates and carbohydrate conjugates	6092.82	6348.24	4359.47	3647.52	2867.44	5259.56	3777.56	651.556	2251.56	3943.61	529.032	3920.82	5099.44	868.841	4927.79	5449.54	1143.64	458.684	3073.13	2633.02	3450.64	3240.57	264.461	3779.25	1652.07	1384.09	2534.33
L-fucose	Organic oxygen compounds	Organooxygen compounds	Carbohydrates and carbohydrate conjugates	49224.4	50128.5	56197.6	50172.5	46249.2	52497.6	45237.5	45974.7	40147.9	255814	43336.6	41958.3	37300.9	39919.8	44364.6	45008	53126.7	44460.1	42689.9	41666.2	48192.6	45173.7	37609.6	39129.7	51440.7	50709.6	50714.7
L-fucose-1-phosphate	Organic oxygen compounds	Organooxygen compounds	Carbohydrates and carbohydrate conjugates	72175.5	76622	66509.7	72940.4	66841.3	71662.9	14092.9	13658.6	15866	13901.1	16295.5	18372.6	11703.7	9576.29	14254.1	10803.7	18736.3	14423.2	16117.4	12302.7	15068.2	14651.9	16760.4	14242.9	24686.5	24564.6	24563.7
L-iditol	Organic oxygen compounds	Organooxygen compounds	Carbohydrates and carbohydrate conjugates	1.94379e+08	2.03356e+08	1.99816e+08	1.99828e+08	2.00145e+08	2.0837e+08	1.59874e+08	1.68439e+08	1.58747e+08	1.60065e+08	1.64681e+08	1.69733e+08	2.09681e+08	2.31945e+08	2.18795e+08	2.10179e+08	2.20907e+08	2.09097e+08	1.54635e+08	1.56792e+08	1.59166e+08	1.58426e+08	1.56582e+08	1.59018e+08	1.849e+08	1.91622e+08	1.84906e+08
L-threonate	Organic oxygen compounds	Organooxygen compounds	Carbohydrates and carbohydrate conjugates	528241	547044	499562	533872	504318	540715	668002	731865	632196	645894	632626	708979	594762	655838	540907	540939	561443	547727	264799	252094	251100	242642	255096	248411	575572	584863	575442
Melibiose	Organic oxygen compounds	Organooxygen compounds	Carbohydrates and carbohydrate conjugates	94920.9	108544	106629	106692	94326.4	95341.6	110528	121742	125701	117492	119835	107496	74688.5	91524.8	83218.9	81410.3	90809.4	67799.4	95084.8	95356.9	111218	86893.8	93513.7	105632	93735.9	92452.4	91693
Morroniside	Organic oxygen compounds	Organooxygen compounds	Carbohydrates and carbohydrate conjugates	16671	5847.64	18670.7	11928.5	7968.38	19190.6	30533.2	3343.75	29817.5	24644.9	27648.2	33487.4	30685.5	33737.9	28592.3	26199.8	32988.3	25481	27092.6	30381.6	32629	25923.3	23878.8	26739.9	33301.4	34400.1	34383.8
Muramic acid	Organic oxygen compounds	Organooxygen compounds	Carbohydrates and carbohydrate conjugates	10423	8141	6839.29	8129.32	8444.44	7827.58	10707	7974.05	12058.1	10092.5	11075.5	10892.4	17632.3	18724.5	8792.93	17094.7	14164.2	19758.8	5803.14	4637.3	6212.49	5138.08	6862.74	6312.85	12770.6	9818.08	12740.9
N-acetyl-d-glucosamine	Organic oxygen compounds	Organooxygen compounds	Carbohydrates and carbohydrate conjugates	905967	861103	850686	882945	858536	843784	346464	418248	363036	372065	353361	391420	1.42069e+06	1.61164e+06	1.41985e+06	1.35036e+06	1.52609e+06	1.44121e+06	184551	210178	208413	179016	189690	187648	720582	720748	711860
N-acetyl-d-glucosamine 6-phosphate	Organic oxygen compounds	Organooxygen compounds	Carbohydrates and carbohydrate conjugates	464207	508721	533693	472998	496726	555315	388159	475246	321377	320711	373988	396878	482965	580211	568232	582438	588052	514993	318760	303070	358564	304360	262735	383460	416525	424160	416564
N-acetyl-d-mannosamine	Organic oxygen compounds	Organooxygen compounds	Carbohydrates and carbohydrate conjugates	56868.7	57870.5	45149.2	61682.8	54259.9	40965.4	649704	641813	611003	604387	669737	605014	60541.1	65365.5	65463.6	66454.5	70325.4	50825.8	974660	957792	1.07087e+06	988573	1.06653e+06	1.09701e+06	480906	480981	472054
N-acetylgalactosamine 6-sulfate	Organic oxygen compounds	Organooxygen compounds	Carbohydrates and carbohydrate conjugates	6167.76	2139.23	21314.6	11593.2	22177.9	18890.6	13971.2	14782.7	14798.4	12852.7	6526.78	8479.97	21909.9	24464.8	25601.4	7495.42	19856.8	2038.98	10323.8	13658.3	20319.9	4542.69	10396.2	13784.4	18327.2	19511.6	18175
N-acetylmannosamine	Organic oxygen compounds	Organooxygen compounds	Carbohydrates and carbohydrate conjugates	13698.6	4102.25	4780.78	11494.4	4066.06	2785.55	29592.3	81760.1	25995.6	26282.8	113426	26679.8	2125.58	10164.1	6438.72	5819.58	8029.83	5389.82	14604.2	12599.9	12085.4	14246.5	12568.2	15874.2	22853.2	19678.3	19688
N-acetylneuraminic acid	Organic oxygen compounds	Organooxygen compounds	Carbohydrates and carbohydrate conjugates	29637.9	21874.8	26135.2	27944.2	26986.5	21055.1	182093	219057	189050	196772	188410	203982	81952.6	103929	30283.2	26482.6	112471	29830.1	132127	135793	155519	111281	135939	119117	62631	61363.4	61382.5
N,n'-diacetylchitobiose	Organic oxygen compounds	Organooxygen compounds	Carbohydrates and carbohydrate conjugates	15906.8	13945.9	16473.2	16624.7	14915.3	15944.8	73841.9	70451	73665.4	74490.3	73657.8	71696.1	13767.4	10594.1	10751.6	10458.4	13565.8	11412.6	58701.5	59805.5	82344.2	82427.8	63796.3	66278.1	50849.6	50849.3	50775.7
Neohesperidose	Organic oxygen compounds	Organooxygen compounds	Carbohydrates and carbohydrate conjugates	418156	386424	415153	420745	396566	403592	26480.6	30938.3	25452.3	29122.6	29170.1	27851.1	122690	133839	131560	124286	127308	123479	49612.2	58132.1	52635.6	55559.4	55999.2	54067.3	116269	114999	115099
Palatinose	Organic oxygen compounds	Organooxygen compounds	Carbohydrates and carbohydrate conjugates	15189.7	19191.3	22343.5	19614.2	20526.6	21559.3	17616.8	19050.8	15444.1	13854.8	9625.68	9106.62	22390.1	16382.3	17875.3	19592.8	13331.5	19432.5	3125.1	4559.98	9383.47	10474.5	5538.6	8008.44	13674.6	13984.1	13687.9
Perseitol	Organic oxygen compounds	Organooxygen compounds	Carbohydrates and carbohydrate conjugates	4.08859e+06	4.77165e+06	4.69333e+06	3.9134e+06	4.64198e+06	4.95046e+06	2.26362e+06	2.12773e+06	2.03844e+06	2.19516e+06	2.66549e+06	2.57519e+06	803552	472810	884136	511939	883391	824443	1.65128e+06	1.71824e+06	1.89783e+06	1.86613e+06	1.79257e+06	1.94935e+06	2.92245e+06	2.85952e+06	2.92217e+06
Phenyl glucuronide	Organic oxygen compounds	Organooxygen compounds	Carbohydrates and carbohydrate conjugates	1909.34	2231.37	2064.42	1581.73	2038.64	1832.7	535.52	1439.16	1554.02	523.746	768.082	1522.11	1616.41	1664.48	1424.42	1754.51	1886.73	1468.67	3174.74	3008.09	2060.62	1044.67	3215.52	2854.38	2083.9	2063.18	2167.85
Raffinose	Organic oxygen compounds	Organooxygen compounds	Carbohydrates and carbohydrate conjugates	29250.5	27177.6	27671	27169.1	25429.4	28691.9	17638.5	12747.1	15658.8	14702.2	19817.6	12203.3	52522.3	67978.9	46872.4	63879.9	63236.9	53493.8	15894.4	3328.59	16256.4	3274.27	16028.8	16202.5	28932	30403.1	27099.2
Ribitol	Organic oxygen compounds	Organooxygen compounds	Carbohydrates and carbohydrate conjugates	38823.9	33629.3	36513.2	32519.2	31077.4	37790.2	70785	79622.7	68818.5	74838.9	75529.2	75881.5	55506.4	995.054	57759.8	54736.5	2297.43	526.172	59877.7	62908.8	56128.1	61197.8	57597.1	54463.5	59850.1	59850.5	58369.5
Ribose	Organic oxygen compounds	Organooxygen compounds	Carbohydrates and carbohydrate conjugates	776134	791929	749919	787611	766205	780752	699780	449651	707662	718422	725402	733359	30272.5	107669	104741	103372	118577	95103	99995.5	44182.5	67054.1	94974.5	103777	52559.8	600453	600345	554396
Rutinose	Organic oxygen compounds	Organooxygen compounds	Carbohydrates and carbohydrate conjugates	5408.45	2940.03	3860.7	6208.46	2580.92	4106.32	8196.98	6631.26	4582.65	5427.11	7382.05	8470.35	2153.95	3701.92	2131.91	3286.43	3110.75	2661.47	21380	12470	16563.3	15200.3	29216.8	19263.7	3746.29	3950.34	3746.49
Salicin	Organic oxygen compounds	Organooxygen compounds	Carbohydrates and carbohydrate conjugates	3.17967e+06	2.90287e+06	2.94846e+06	2.49051e+06	3.57643e+06	3.67858e+06	861736	798601	825248	907915	999318	850959	3.65432e+06	3.80571e+06	3.77131e+06	3.69959e+06	2.40356e+06	3.56637e+06	344704	368170	486105	307379	418625	375797	1.18151e+06	1.20521e+06	1.20514e+06
Sedoheptulose 7-phosphate	Organic oxygen compounds	Organooxygen compounds	Carbohydrates and carbohydrate conjugates	51077.1	53656.2	60365.1	51521.9	51321.8	60629.2	740366	749625	715876	697272	770690	722761	44671.7	53563.1	54216.6	49966.5	42657.7	52768.9	219129	215980	221010	204010	214338	211097	278870	278874	280879
Sorbitol 6-phosphate	Organic oxygen compounds	Organooxygen compounds	Carbohydrates and carbohydrate conjugates	707263	694826	678183	678202	703104	697538	93368.1	93167.3	89719.9	89285.4	93652.9	86036.3	165524	172526	168796	165470	160295	171509	62960.3	68397.2	66732.4	58498.3	69648	71508.9	283198	279562	279577
Specnuezhenide	Organic oxygen compounds	Organooxygen compounds	Carbohydrates and carbohydrate conjugates	2349.09	2750.57	2301.16	2832.04	3041.7	3289.33	9402.08	8968.86	7355.88	6700.89	6575.22	8842.15	2245.84	4480.91	3131.65	3684.7	4362.4	5244.16	2852.37	2235.98	1063.14	2529.24	2617.45	3378.86	4336.47	4651.48	4638.4
Stachyose	Organic oxygen compounds	Organooxygen compounds	Carbohydrates and carbohydrate conjugates	10639.6	10331.6	13213.1	14738.3	10874.4	12385.7	1705.37	1927.76	2292.26	2044.69	2210.75	2567.99	4842.22	6866.21	6156.37	6108.24	7961.43	5337.38	1194.55	857.977	1248.61	949.368	909.618	1229.62	5790.79	5778.78	6149.34
Sucrose	Organic oxygen compounds	Organooxygen compounds	Carbohydrates and carbohydrate conjugates	4.79248e+07	4.81914e+07	4.83348e+07	4.75856e+07	4.81952e+07	4.94306e+07	3.06332e+07	3.10935e+07	3.01987e+07	2.97278e+07	3.13582e+07	3.1729e+07	3.83563e+07	3.8165e+07	3.96573e+07	3.92329e+07	3.95311e+07	3.81747e+07	2.08271e+07	2.05331e+07	2.21549e+07	2.08197e+07	2.11392e+07	2.23195e+07	3.92015e+07	3.89979e+07	3.89987e+07
Sweroside	Organic oxygen compounds	Organooxygen compounds	Carbohydrates and carbohydrate conjugates	4558.69	3536.67	3078.18	3846.24	2468.01	3045.51	14539.9	12130.6	19889.4	17232.6	19686.4	16565.7	20775.6	20764.1	22829.3	12573.1	13877.5	20922.3	31833.7	28176.1	29195.5	22067.7	24614.8	17168.7	8450.19	8448.2	9447.37
Swertiamarin	Organic oxygen compounds	Organooxygen compounds	Carbohydrates and carbohydrate conjugates	1540.5	2255.51	3166.1	3712.78	2927.52	2633.67	4649.43	3236.85	4312.37	3150.61	3760.86	4110.46	6073.38	4865.55	3727.6	4509.74	4199.31	3882.74	6685.99	3678.31	8278.72	9660.91	2089.92	5225.5	6803.53	6823.28	6357.29
Temazepam glucuronide	Organic oxygen compounds	Organooxygen compounds	Carbohydrates and carbohydrate conjugates	10659	14900.8	12487.4	10521.4	13754.1	14227.2	4819.22	5391.91	3948.98	4623.62	5320.12	4010.62	6589.65	7142.46	10822.1	9770.91	7072.28	7190.01	1141.6	3010.18	3402.25	2726.9	2437.15	2631.04	11514.5	11196.2	11389.3
Trehalose	Organic oxygen compounds	Organooxygen compounds	Carbohydrates and carbohydrate conjugates	105733	108484	684381	538677	114533	117141	25396.9	38368.9	33684.1	32060.1	35168.9	34855.2	380044	76192.8	344494	399338	77363.1	336285	27607.1	26939.5	34484.3	29707.2	28649.4	32020.3	124443	162033	123964
Verbascose	Organic oxygen compounds	Organooxygen compounds	Carbohydrates and carbohydrate conjugates	8390.18	6803.53	7108.37	5599.24	5754.76	6367.32	29317.6	29374.7	29751	30990.2	32002.2	28045.2	11201.1	12064.3	12597.5	11995.9	22663	12246.1	90765	97347.1	104692	99942.4	98423.1	102506	43282	43354.2	43282.3
2',6'-dihydroxy-4'-methoxyacetophenone	Organic oxygen compounds	Organooxygen compounds	Carbonyl compounds	11947.2	12028	10302.5	10782.3	11606.4	8754.85	40581.2	48238.1	30158.6	19039.8	33336.5	64619.6	44952.9	38990.8	28238.9	43838.8	10266.6	38014.6	9690.8	53632.8	14654.1	9130.94	13070.8	78628.6	28486.6	30835.2	31980.5
3-hydroxy-l-kynurenine	Organic oxygen compounds	Organooxygen compounds	Carbonyl compounds	9668.19	17584.3	14120.1	16728.3	12330.1	14888.8	12407.1	13408.2	10832	13696.7	15303.6	12764.7	12475.7	13294.9	18346.8	15946.9	16256	15124.6	2657.63	8800.35	9024.48	3714.66	3415.65	8898.93	14542.6	14542.6	14425.4
3-hydroxykynurenine	Organic oxygen compounds	Organooxygen compounds	Carbonyl compounds	327472	334899	363353	359471	334675	356164	54384.7	39706.9	52026	39082.2	49930	52850.8	567542	571773	567549	540835	628250	550726	33842.4	31796.4	28519.7	30805.2	29861.1	34781	266501	264089	264079
4-hydroxybenzaldehyde	Organic oxygen compounds	Organooxygen compounds	Carbonyl compounds	70558	83705	61505.4	61725.6	70824.2	134140	155388	161987	202993	201182	158618	142061	254596	177900	273927	242773	180370	301196	326398	367671	373440	243992	365009	398549	132535	132532	136152
Acebutolol	Organic oxygen compounds	Organooxygen compounds	Carbonyl compounds	24614.3	48536	31512.4	50603.6	59430.8	58203.3	34870.2	40488.1	40023.5	32540.2	40644.5	20090.4	63938.4	57798.6	70599.7	59114.7	46466	60509.6	13910.7	18079.3	23779	13580.5	15833.5	18365.6	63049.5	65261.4	63122
Altanserin	Organic oxygen compounds	Organooxygen compounds	Carbonyl compounds	25715.8	5058.93	24263.1	23747.7	21074.4	7146.25	38896.7	39252.6	40795	142869	150039	152503	44853.2	4552.24	46622.9	45851.3	6105.09	45426	39758.4	42069.3	43137.5	32695.8	50505.2	43226.3	67808.8	69034.5	69043.2
Gentisaldehyde	Organic oxygen compounds	Organooxygen compounds	Carbonyl compounds	57191.4	57049.7	58381.4	57757.6	49612.5	30059.3	46663.2	59512.4	52593.3	15460.6	46862.6	55479.7	75651.6	74682.3	81079.7	84252.6	78082.9	76237.3	51109.7	56071.8	62687.7	50143.6	50171.7	49083.7	58538.6	61012.4	61060.7
Hydroxyacetone	Organic oxygen compounds	Organooxygen compounds	Carbonyl compounds	3313.08	2563.61	3292.11	3692.22	4178.18	2654.07	31130.8	27116.9	33304.8	29551.9	29158.1	29074.5	5399.99	5006.13	4858.23	5177.72	3987.24	5378.07	57062.8	60875	60063.4	32333.2	56796	53670.3	26022.4	26509.8	26504.3
Ketorolac	Organic oxygen compounds	Organooxygen compounds	Carbonyl compounds	15007	18558.7	20138.6	19482.3	17049.3	19057.6	8404.12	6593.26	7842.14	6203.35	7077.85	6821.14	15052.1	17050.8	17866.2	18040.9	14013.6	15841.6	6593.75	6149.89	6531.46	6154.02	7146.04	7354.02	12974.2	12587.6	12587.4
Kobusone	Organic oxygen compounds	Organooxygen compounds	Carbonyl compounds	133283	164117	175339	118523	143103	138481	63037.3	55050.8	63926.2	56838.4	63858.9	63056	6641.06	5200.21	9974.76	9980.55	1862.57	12650.1	5672.44	26227.8	6537.26	3825.26	5078.08	10074.6	78959.1	84029.4	84106
Lupulone	Organic oxygen compounds	Organooxygen compounds	Carbonyl compounds	136397	140835	388384	131710	145270	163560	199046	195841	219716	238935	226311	215093	222761	223379	254069	208326	585736	242012	309576	298405	370367	1.00697e+06	303792	293396	300981	311781	301015
Mesotrione	Organic oxygen compounds	Organooxygen compounds	Carbonyl compounds	2575.2	7027.65	6631.47	10852.3	9587.59	5242.01	13740.4	13807.6	10981.7	12784.6	12260.5	7843.17	12056.7	10641.6	23243.8	12060.1	13344.5	15827.8	9342.22	7404.16	5607.29	7641.25	9854.72	12064.3	12073.9	12079.8	11339.2
Natamycin	Organic oxygen compounds	Organooxygen compounds	Carbonyl compounds	364968	422956	233087	318509	389380	422271	35552.7	37817.6	27466.2	34808.5	39383	35879.3	189605	220033	224657	223656	125190	206019	14510.2	11375.1	16992.4	7126.84	13686.6	13738.6	224124	229281	223875
Embelin	Organic oxygen compounds	Organooxygen compounds	Carbonyl compounds	24766.9	34815.3	160315	145967	167352	29581.2	24242.7	310165	316794	9329.61	22379.3	333859	323842	342204	26203.6	33478	318960	34872.3	26128.7	22463.6	23569.2	18666.2	21799	29109.1	28083.4	28186.9	30361.6
Pyruvaldehyde	Organic oxygen compounds	Organooxygen compounds	Carbonyl compounds	10071.8	9240.56	12485.5	10176.1	5775.46	9111.69	43349.9	43780.1	37647.6	36830.4	42844.7	44472.8	6918.67	7351.82	7541.3	8910.52	7363.03	8047.42	11383.1	12202.8	13075.8	12500.2	13354.2	11422.1	21047.3	20733.2	21202.9
Tetrahydrobiopterin	Organic oxygen compounds	Organooxygen compounds	Carbonyl compounds	1.02761e+06	1.03329e+06	994460	1.0453e+06	1.01363e+06	1.02295e+06	422658	428668	389878	451697	394710	452351	1.27829e+06	1.43409e+06	1.20026e+06	1.13598e+06	1.27706e+06	1.27987e+06	468619	229251	401374	223505	236713	211803	764055	789913	789634
Tetrahydrofolate	Organic oxygen compounds	Organooxygen compounds	Carbonyl compounds	15372.6	14147.1	15183.7	12280.1	14308.1	10610	5291.67	12343.5	17658.4	19341	19424.5	20831.3	11181.9	16516.9	13456.6	12449.7	14802.5	13027.6	5290.85	3418.52	3520.03	4143.33	5858.14	4382.51	12872.7	13067.3	13344.9
Chlorogenate	Organic oxygen compounds	Organooxygen compounds	Alcohols and polyols	472837	525968	483194	511746	518428	538015	356918	396635	352374	364630	363219	372768	348541	415214	378792	363079	438650	387796	167889	154115	149790	168448	153123	157707	347950	355549	348007
Chlorogenic acid	Organic oxygen compounds	Organooxygen compounds	Alcohols and polyols	9651.89	7150.1	7167.45	8416.66	7684.35	7926.67	5566.93	1482.91	6804.34	2518.42	6421.28	3241.69	14969.8	13954.7	9678.58	12538.7	12514.1	11767.4	4568.53	8228.35	5541.13	3588.03	5340.13	2683.25	5348.16	4796.96	5330.12
Cynarin	Organic oxygen compounds	Organooxygen compounds	Alcohols and polyols	1802.87	1220.94	1679.87	1571.27	1401.49	435.965	183.546	692.35	561.694	428.012	140.758	579.623	1185.8	992.279	1381.82	758.355	1261.6	2134.45	1597.04	1487.1	1238.59	1388.23	2050.23	2052.13	960.786	943.915	943.622
D-pinitol	Organic oxygen compounds	Organooxygen compounds	Alcohols and polyols	10308.9	17142.9	27376.8	17485.4	17214.9	19490.7	58994.1	50572.2	60848.8	55258.4	55935.4	63003.2	54709.7	67145.1	61836.8	63605.5	57362.6	62942.2	11361.1	13322.6	11447.9	7824	19555.4	13192.6	45666.1	43152.5	43164.6
Myo-inositol	Organic oxygen compounds	Organooxygen compounds	Alcohols and polyols	584335	633851	609154	594658	616763	675596	429827	399061	390120	400357	444710	430340	516426	463846	678063	633440	484533	501275	418807	455991	461765	890841	441931	459477	520837	634560	520202
Neochlorogenic acid	Organic oxygen compounds	Organooxygen compounds	Alcohols and polyols	13934.9	12787.5	14226	11735.5	13784.6	14969.6	18712.4	20018.2	20568.2	19748.1	21281.3	17942.8	20881.4	15824.5	21298.1	20644.1	22835.2	20536.8	24882.8	25490.3	16086.3	24243.2	8632.27	14246.7	18492.5	17993.2	18489.8
Shikimic acid	Organic oxygen compounds	Organooxygen compounds	Alcohols and polyols	12930.4	7904.58	6380.42	6633.62	6151.29	164907	6454.38	6855.41	51577.7	7698.73	4709.19	3542.1	52361.1	42002.6	62037.8	57485.7	51940.9	50778.3	17653	19291.2	15372	16084.3	17171.6	15923	25712.6	26868.1	25711.4
Isochlorogenic acid b	Organic oxygen compounds	Organooxygen compounds	Alcohols and polyols	218299	195530	224727	230041	209250	188872	193754	189981	184877	186742	186284	192175	252498	277446	286423	267040	271940	258347	103520	106855	95474.9	98214.7	104443	112345	167835	172848	172884
Nigericin	Organic oxygen compounds	Organooxygen compounds	Ethers	46431.9	62969.7	43081.6	48611	49863.2	43896.1	28888.6	4532.44	4000.12	4332.96	3833.63	4699.94	53717.1	30782.1	50595.6	60132.1	68803.2	53264.3	4689.72	4097.92	11304.7	14115.2	17816.2	12557.5	29769.5	27203.6	27353.8
2'-deoxycytidine 5'-diphosphate	Organic oxygen compounds	Organic oxoanionic compounds	Organic pyrophosphates	86083	84841.9	84948.6	90841.7	79516.1	77553.1	7443.95	8368.5	7154.41	7430.8	7176.49	7867.89	27076.6	33004.3	27608.1	26412.9	35294.9	30090.8	6129.54	6830.98	5781.17	6562.48	6809.72	6451.53	10506.3	10507.9	10418.4
2'-deoxyadenosine 5'-diphosphate	Nucleosides, nucleotides, and analogues	Purine nucleotides	Purine deoxyribonucleotides	4715.64	7807.1	2551.18	6778.91	7661.12	7216.71	5943.81	5181.09	6523.95	5297.25	6091.5	9098.05	4750.88	6197.38	10447.3	309.363	5392.28	9457.75	6903.92	4800.39	5584.6	5018.26	6580.48	7416.95	9035.17	8162.49	8153.18
2'-deoxyguanosine 5'-monophosphate	Nucleosides, nucleotides, and analogues	Purine nucleotides	Purine deoxyribonucleotides	600.666	11244.1	9200.36	10019.8	7702.62	7039.09	10496.7	9786.34	8889.29	10024.9	13905.6	10046.2	6126.85	5117.25	6290.2	9683.33	7887.08	8128.76	5993.99	5039.32	5035.42	9116.36	10170.3	7926.75	7473.66	6453.35	7471.21
2'-deoxyguanosine 5'-triphosphate	Nucleosides, nucleotides, and analogues	Purine nucleotides	Purine deoxyribonucleotides	15493.3	15416.7	15256.9	13356.2	13776.5	14920.7	18499.2	20871.7	20022.7	22397	21027.5	20652	28236.5	26646.2	27142.9	25311.9	26481.1	24567.1	25936.6	24588.4	28819.1	27896.2	27546.2	28754.7	26001.4	25653.1	25641.9
2'-Deoxyinosine 5'-monophosphate	Nucleosides, nucleotides, and analogues	Purine nucleotides	Purine deoxyribonucleotides	13417.6	1360.43	15270.2	11722.2	10370.2	12085.2	105243	108685	94139.8	98891.2	105832	103377	19574.8	20803.5	1222.25	1947.47	23508.7	17219.9	25417.5	25751.8	24217.8	23586.5	24682	25579.4	32185.4	31601.4	31597.2
Damp	Nucleosides, nucleotides, and analogues	Purine nucleotides	Purine deoxyribonucleotides	7003.71	5584.89	4633.84	5458.89	5858.43	5473.38	39741.4	39386.4	36482.2	39198.9	44391.4	37843	8015.67	6691.16	7542.21	5544.62	7439.87	7145.82	67384.7	72523.5	74822	67060.4	67100.4	72154.8	19177.4	19168.7	19981.6
8-hydroxy-2'-deoxyguanosine	Nucleosides, nucleotides, and analogues	Purine nucleosides	Purine 2'-deoxyribonucleosides	13046.5	12061.9	9399.03	11407	9945.63	12750.3	26855.8	29325.5	24840.1	28624.5	23638.3	24676.3	66867.8	59418.3	70743.1	59211.5	46919.4	56529.5	19355.4	15392.4	12195.8	16014.6	11894.5	13035.1	34180.3	32902.8	33809
Deoxyadenosine	Nucleosides, nucleotides, and analogues	Purine nucleosides	Purine 2'-deoxyribonucleosides	58545.6	48579.4	60249.2	53969.4	48527.2	46349.1	16675.1	25992.8	14319.7	18884.8	15247	18785.5	26270.2	43719.7	32772.6	24183.7	18667.4	25818.1	7782.31	6985.45	6875.75	6899.11	12588.8	6901.05	30233.9	30697.9	29629.9
Deoxyguanosine	Nucleosides, nucleotides, and analogues	Purine nucleosides	Purine 2'-deoxyribonucleosides	24263.7	25707	23645	21345	25197.1	27050.4	67987	73465	68317.8	73749.5	74781.3	71314.6	22793	27260.3	24297.7	26220.4	28614.5	22963.6	26643.6	29027.1	29991	28173.9	30783.9	29814.8	42184.3	42722.3	42184.3
Deoxyinosine	Nucleosides, nucleotides, and analogues	Purine nucleosides	Purine 2'-deoxyribonucleosides	130460	120562	128633	135414	124499	120181	44212.1	53986.1	45284.3	38538.2	33519.6	52285.9	139017	167900	145202	139177	146875	138530	29432.4	27426.3	20188.3	23313.7	21158.6	19664.7	65571.8	65158.3	65571.9
Adenosine 5'-phosphosulfate	Nucleosides, nucleotides, and analogues	Purine nucleotides	Purine ribonucleotides	798296	835753	825323	810434	818846	813376	333944	334644	310668	314535	341666	377005	796192	771506	776461	780092	773699	786425	258564	258857	273008	251440	263306	273455	592253	592271	606988
Adenylosuccinate	Nucleosides, nucleotides, and analogues	Purine nucleotides	Purine ribonucleotides	5194.32	4067.48	8728.41	4103.34	4565.54	6802.65	58260.3	62986.7	62322.8	63379.8	68457.9	60873.2	5100.33	8913.9	5146.01	5750.6	5433.03	6700.98	15164.8	12877.1	8889.17	11972.7	9310	10665.5	25558.9	25977.2	25553.4
Guanosine 5'-monophosphate	Nucleosides, nucleotides, and analogues	Purine nucleotides	Purine ribonucleotides	17688.2	21138.2	22078.4	16451	21769.2	19710.5	27092.5	32999.3	27418.8	25221.7	26734.7	32518.2	18909.5	17679.1	21301.2	19244	19672.4	19693.2	15851	16523.8	15704.8	13183.4	14631.4	15361	23365.4	23358	22989
Inosine 5'-monophosphate	Nucleosides, nucleotides, and analogues	Purine nucleotides	Purine ribonucleotides	1540.26	1230.87	1564.26	2673.84	1624.93	2121	4790.51	4610.16	5265.53	4026.71	3294.81	5442.58	2456.78	4542.93	1681.08	2002.59	5123.32	2892.28	3148.4	6051.12	2067.57	1231.99	2868.89	3282.54	3339.88	3334.74	3437.64
Adenosine 3',5'-cyclic monophosphate	Nucleosides, nucleotides, and analogues	Purine nucleotides	Cyclic purine nucleotides	13499.1	11021.2	13311.6	14611.7	14772.8	12492	853.349	1842.65	1329.06	1387.6	1270.22	997.195	14122.9	23481.4	13524.5	16659.8	17969.9	15557.6	3818.99	3133.47	2686.3	3254.17	4821.29	3656.28	7458.27	7644.43	7457.66
Bucladesine	Nucleosides, nucleotides, and analogues	Purine nucleotides	Cyclic purine nucleotides	7008.9	4577.97	4688.05	6794.07	5443.56	6598.68	3747.06	4284.64	1818.04	3558.1	2547.58	1169.87	7818.14	10525.7	11003.3	10530.6	7624.5	10218.1	6033.77	4489.06	3847.63	2609.01	4642.95	3075.35	5138.17	4433.38	3696.87
Cyclic amp	Nucleosides, nucleotides, and analogues	Purine nucleotides	Cyclic purine nucleotides	5687.3	4331.78	4940.34	11068	4680.4	4099.25	21755.6	17411.7	7645.37	20810.9	13739.2	5919.16	11283.2	2365.69	4176.68	9257.85	6514.99	1306.45	7020.42	8538.07	11772.8	9177.54	12368	16937.3	10315.7	8661.21	8556.86
Didanosine	Nucleosides, nucleotides, and analogues	Purine nucleosides	Purine 2',3'-dideoxyribonucleosides	26915	36625.5	33807.3	40857.1	26713.4	25193.3	22300.8	23720.6	25208.4	20411.6	24656.8	26119	76797.9	110351	78927.5	71578.6	55063.6	66092.5	22772.8	20985.6	23529	25903.4	25987.1	30420.7	31006.2	35135.4	30525.1
Guanosine diphosphate mannose	Nucleosides, nucleotides, and analogues	Purine nucleotides	Purine nucleotide sugars	15054.8	17190.3	19293.9	16077.4	17744.2	12913.8	5411.54	6591.9	5758.17	5835.39	7170.27	5656.22	23307.5	24593	23359.1	24057.8	22576.8	24292.1	7746.46	8189.48	8221.68	8181.36	8028.25	10030.8	16846.3	17457.4	17457.7
1-methyladenosine	Nucleosides, nucleotides, and analogues	Purine nucleosides	HASH(0x1ebb320)	160523	202966	169180	157850	193436	196383	80000.9	60993	74921.9	92073.1	93469.4	114693	104493	92732.2	174064	133996	134763	128333	73027.3	56010	77186.4	73464.1	81256.6	77794	189438	189557	176280
1-methylguanosine	Nucleosides, nucleotides, and analogues	Purine nucleosides	HASH(0x3c9cb90)	3710.22	3118.31	3454.85	4370.56	3585.26	3764.14	15958	17441.7	17671.7	9817.42	15597.3	18744.8	5547.28	5008.42	4537.65	5466.68	5653.55	5071.48	25377.2	16792.6	25810.6	23635.9	23085.9	22713.7	11176.1	11175.6	10995.7
Xanthosine	Nucleosides, nucleotides, and analogues	Purine nucleosides	HASH(0x51d4cb8)	487419	447022	455351	507160	427133	435900	82727.1	101985	82112.4	96030.3	87395.7	88400	73409.2	70440.5	41660.2	63898.7	52770.3	50129.3	68467.7	57338.3	60331.2	75756	83170.1	66098.5	59234.7	59231	60305.8
Inosine	Nucleosides, nucleotides, and analogues	Purine nucleosides	HASH(0x93a41a0)	18576.8	22460.3	23133.7	23711.5	20862.9	23935	2.49e+06	2.58598e+06	2.51722e+06	2.52907e+06	2.59982e+06	2.53868e+06	21381.6	25827.8	22245.7	24014.8	22289.3	24877.4	3.85368e+06	3.94922e+06	3.96099e+06	3.93581e+06	4.00876e+06	3.972e+06	1.6514e+06	1.65148e+06	1.63572e+06
Gemcitabine	Nucleosides, nucleotides, and analogues	Pyrimidine nucleosides	Pyrimidine 2'-deoxyribonucleosides	24729.8	22023.9	21842.6	23049.1	24500.4	7189.32	8265.56	9206.64	7814.7	9904.88	8900.7	9111.41	36687.2	41127.7	37215.9	35331.2	43305.4	32939.6	13680.6	12113.9	14055.6	12794.8	13239.7	13865.3	22832.5	22701.2	21572.3
2'-Deoxyuridine	Nucleosides, nucleotides, and analogues	Pyrimidine nucleosides	Pyrimidine 2'-deoxyribonucleosides	10312	11075.5	2003.11	8124.91	9060.42	11680.3	3654.48	2697.25	3113.55	2724.71	2616.58	2312.13	2789.31	1696.22	2527.71	2240.63	813.028	1935.42	2968.37	2897.79	2407.27	1187.86	3286.64	3276.09	2616.57	2702.22	2702.04
Thymidine	Nucleosides, nucleotides, and analogues	Pyrimidine nucleosides	Pyrimidine 2'-deoxyribonucleosides	4164.48	22832.7	18780.4	24144	18697.6	31025.9	20432.4	13622.5	15840.5	16375.8	19498.1	19560.3	6114.06	3004.86	14966.1	24925.4	20038.7	4936.85	9494.14	8104.42	6400.88	4398.62	8011.68	8223.72	7691.3	15797.9	15978.6
Orotidine 5'-monophosphate	Nucleosides, nucleotides, and analogues	Pyrimidine nucleotides	Pyrimidine ribonucleotides	5800.77	4623.61	4637.02	6840.27	4622.52	5669.03	3370.18	5329.48	3785.43	4545.82	2886.49	4643.29	4861.01	5550.21	3618.22	4968.59	7624.05	4998.19	1661.79	1975.63	1910.42	2180.71	2207.13	1833.31	3416.11	3416.14	2854.35
Cdp-ethanolamine	Nucleosides, nucleotides, and analogues	Pyrimidine nucleotides	Pyrimidine ribonucleotides	213565	240698	140818	198959	239206	278132	35811.1	31818.1	30150	37371.6	48065.9	42682.5	71871.1	78900.9	72890.8	72210.2	55352.4	67679.8	6892.96	7170.17	6609.5	4424.6	6612.84	7869.52	111519	120305	111490
Uridine 5'-diphosphate	Nucleosides, nucleotides, and analogues	Pyrimidine nucleotides	Pyrimidine ribonucleotides	535289	490812	512166	482495	503786	528341	268937	293181	248590	277526	273751	307607	445400	539915	465505	545430	500934	463756	158342	144201	140632	137768	157904	170294	319924	319956	326172
Uridine 5'-monophosphate	Nucleosides, nucleotides, and analogues	Pyrimidine nucleotides	Pyrimidine ribonucleotides	420522	437843	461312	433017	447245	437013	365039	372908	357661	369195	378384	368059	362721	385369	377192	353341	369297	354823	204788	198495	202702	204784	199729	211160	386367	386383	380534
Uridine 5'-triphosphate	Nucleosides, nucleotides, and analogues	Pyrimidine nucleotides	Pyrimidine ribonucleotides	31981.7	34017	38211.3	48386.4	33879.9	34745.5	18550	18971.1	15467.3	22155.9	15805.8	20154.1	40654.8	40172.8	41161.6	41263.8	46591.2	41011.1	9005	8643.78	10196	10092.6	10087.9	8680.6	23384.9	23383.5	24882.1
Lincomycin	Nucleosides, nucleotides, and analogues	Pyrimidine nucleosides	HASH(0x18e2010)	8837.68	6040.36	9393.78	7067.38	7884.14	5321.47	3564.11	4023.92	3384.14	3410.39	3836.07	3212.82	17374.4	18740.3	18247.3	19236.3	25534.8	26962.1	6165.78	6701.28	9414.82	9135.34	8699.54	5692.16	10181.6	10179.6	10019.1
5-fluorouridine	Nucleosides, nucleotides, and analogues	Pyrimidine nucleosides	HASH(0xae99a48)	347629	338472	256391	255341	239671	244592	422925	492129	422743	439708	441222	477074	306217	364791	323789	319344	313033	312537	720.579	14561.9	12754.7	6428.47	12386.2	14980.3	231723	231693	226602
Cytidine	Nucleosides, nucleotides, and analogues	Pyrimidine nucleosides	HASH(0x592c520)	1.2917e+07	1.3782e+07	1.21532e+07	1.28234e+07	1.3437e+07	1.42823e+07	9.34243e+06	9.68553e+06	9.37891e+06	9.41057e+06	1.02107e+07	9.88036e+06	1.08809e+07	1.16438e+07	1.20754e+07	1.14801e+07	1.07913e+07	1.0863e+07	7.14913e+06	7.49005e+06	8.36234e+06	6.65098e+06	7.46712e+06	7.71881e+06	1.33657e+07	1.31489e+07	1.31458e+07
Ribothymidine	Nucleosides, nucleotides, and analogues	Pyrimidine nucleosides	HASH(0x51f9810)	20727	21815.3	19122.8	21423.4	23304.2	23136.2	4341.71	14160.7	3543.13	15292.3	3106.58	3902.17	29555.2	30375.9	30403.8	28320.7	32472.4	28719.6	10823.9	2135.21	11450.4	10738.2	10536.2	12378.7	19364.1	19364.2	19187.5
Uridine	Nucleosides, nucleotides, and analogues	Pyrimidine nucleosides	HASH(0x230e078)	1.05002e+06	1.09272e+06	1.10401e+06	1.02694e+06	1.067e+06	1.11195e+06	1.50223e+07	1.53715e+07	1.43496e+07	1.41892e+07	1.55892e+07	1.52534e+07	964994	1.00381e+06	1.03121e+06	984170	1.08275e+06	936800	1.05886e+07	1.0506e+07	1.08762e+07	9.67625e+06	1.07762e+07	1.07431e+07	8.71275e+06	8.64476e+06	8.71309e+06
2'-deoxycytidine 5'-monophosphate	Nucleosides, nucleotides, and analogues	Pyrimidine nucleotides	Pyrimidine deoxyribonucleotides	28463.5	29054.6	26787.2	25699	28931	33325.9	135643	127321	132177	131058	145375	126948	23298.1	22177.3	19413.9	21200	18120.1	18981.8	110490	107294	119766	92956.4	107660	121811	83779.1	85640.2	85621
2'-deoxyuridine 5'-monophosphate	Nucleosides, nucleotides, and analogues	Pyrimidine nucleotides	Pyrimidine deoxyribonucleotides	1348.85	1270.16	300.252	1242.76	868.253	1169.84	262317	288945	257045	272070	309040	274900	951.21	1181.63	1118.37	968.284	944.672	1029.92	6598.77	7327.94	6297.81	7321.45	7190.56	6475.59	94378.1	92745.3	94388
Deoxythymidine triphosphate	Nucleosides, nucleotides, and analogues	Pyrimidine nucleotides	Pyrimidine deoxyribonucleotides	204.514	320.874	428.861	234.994	358.797	278.573	4316.56	4816.11	2860.69	2463.94	3397.47	3636.83	519.038	568.822	408.515	485.524	344.833	590.77	1812.32	2017.14	2097.28	1970.41	1947.74	2090.19	1487.36	1794.15	1796.3
Thymidine 5'-diphosphate	Nucleosides, nucleotides, and analogues	Pyrimidine nucleotides	Pyrimidine deoxyribonucleotides	6120.56	5150.73	5484.36	4479.04	6130.49	4632.03	2267.93	4634.47	1483.24	3737.82	4646.67	3639.11	4162.39	3222.28	4114.84	3394.42	3350.58	3857.11	2569.49	2381.86	2608.13	2267.83	4209.4	1374.53	4588.8	4610.48	4297.89
Thymidine 5'-monophosphate	Nucleosides, nucleotides, and analogues	Pyrimidine nucleotides	Pyrimidine deoxyribonucleotides	212487	258833	166800	185741	242907	251851	14916.3	16276.4	13912.6	16175.4	15443.5	13540.6	85357.7	91061.9	92472.5	81804.8	61721.8	91469	3693.27	2981.06	2527.06	2427.97	2862.2	3268.54	90330.8	91609	90314.9
Thymidine 5'-triphosphate	Nucleosides, nucleotides, and analogues	Pyrimidine nucleotides	Pyrimidine deoxyribonucleotides	65383.5	71149.8	43165	62848.8	70791.6	69541.6	62167.4	61862.1	64918.7	65451	64692.8	61467.2	43388.6	43423.8	50058.3	35587.1	13968.7	46352.4	13911.6	15355.9	11159.9	5946.61	12720.6	12142	57430.2	58405.1	58409.4
Dtdp-d-glucose	Nucleosides, nucleotides, and analogues	Pyrimidine nucleotides	Pyrimidine nucleotide sugars	76436.5	79805.2	83879.8	74307.8	69273.7	70854.6	30107.4	36980.2	29042.2	41189.5	34817.3	32649.6	59203.1	55736.4	55708.9	65943.8	64270.2	56666.7	21653.2	19199.5	19268.7	19732.1	20638.6	19966.7	41092	41102.7	43670.6
Udp-β-l-rhamnose	Nucleosides, nucleotides, and analogues	Pyrimidine nucleotides	Pyrimidine nucleotide sugars	186.419	190.157	175.95	393.664	342.072	219.22	24867.5	30026.2	26313	23237.5	24703.8	25072.4	463.851	333.975	463.088	492.967	297.755	515.324	15396.9	16765.4	16027.6	13767.7	14764.3	15139.9	6850.28	7185.86	7193.74
UDP-D-Galactose	Nucleosides, nucleotides, and analogues	Pyrimidine nucleotides	Pyrimidine nucleotide sugars	2532.85	2064.79	2412.11	2057.61	1651.55	1802.69	3365.23	3631.77	2851.27	3565.1	3393.14	3859.62	917.755	1199.82	1147.63	878.197	1370.43	751.457	6649.75	7446.51	6551.93	7944.25	6770.66	7349.6	3705.84	4021.9	3506.39
Udp-d-glucose	Nucleosides, nucleotides, and analogues	Pyrimidine nucleotides	Pyrimidine nucleotide sugars	1.24935e+06	1.24075e+06	1.3734e+06	1.25534e+06	1.2339e+06	1.22599e+06	1.64079e+06	1.74798e+06	1.6448e+06	1.70459e+06	1.70154e+06	1.75453e+06	824318	901477	826952	822691	892726	835702	2.47185e+06	2.51795e+06	2.51767e+06	2.65834e+06	2.54899e+06	2.62021e+06	1.62824e+06	1.61382e+06	1.61388e+06
Udp-n-acetylglucosamine	Nucleosides, nucleotides, and analogues	Pyrimidine nucleotides	Pyrimidine nucleotide sugars	2.32303e+07	2.39452e+07	2.52109e+07	2.40882e+07	2.38694e+07	2.42986e+07	1.04317e+07	1.09091e+07	1.06476e+07	1.08036e+07	1.08098e+07	1.16733e+07	2.08667e+07	2.14523e+07	1.96628e+07	2.08331e+07	2.19597e+07	2.0657e+07	6.18067e+06	6.30204e+06	5.94083e+06	6.1887e+06	6.11511e+06	6.12791e+06	1.44402e+07	1.45907e+07	1.45896e+07
β-nicotinamide adenine dinucleotide phosphate	Nucleosides, nucleotides, and analogues	(5'->5')-dinucleotides	HASH(0x25f39b0)	1991.06	1401.78	1679.32	983.942	1497.09	1776.51	3325.94	4351.77	5047.38	4043.93	3524.71	4355.49	3633.94	2996.08	4117.14	2734.38	2622.49	3488.3	3759.79	3174.19	3623.52	3205.49	4006.2	3610.26	3887.34	4057.12	3884.51
Diadenosine pentaphosphate	Nucleosides, nucleotides, and analogues	(5'->5')-dinucleotides	HASH(0x745adc0)	387.248	668.549	804.1	578.363	757.097	527.639	3739.05	4260.24	3719.27	3791.35	4217.7	3512.43	1401.18	1253.17	1901.99	1197.2	1379.89	2029.7	1659.06	1092.66	1582.04	1503.54	1190.36	1363.18	1139.18	1179.13	1305.98
Diadenosine triphosphate	Nucleosides, nucleotides, and analogues	(5'->5')-dinucleotides	HASH(0x107a430)	1452.04	1264.11	1518.55	1693.93	1494.19	1147.94	1418.65	1030.76	1335.61	1326.35	1514.9	1435.33	1020.36	1341.25	1533.7	942.246	1593.37	1137.15	1144.88	847.694	1101.15	642.574	887.258	678.804	1232.58	1276.91	1278.08
NADP+	Nucleosides, nucleotides, and analogues	(5'->5')-dinucleotides	HASH(0x25f39b0)	51747	78974	67933.5	140929	107665	138458	101059	106626	115611	104404	119537	105999	26285.5	148051	175526	156106	135854	160694	185610	190385	201896	176032	203463	195621	130258	93899.3	130755
5'-deoxyadenosine	Nucleosides, nucleotides, and analogues	5'-deoxyribonucleosides	HASH(0x1b6b0f0)	21750.2	24495.7	15964.8	17384.1	23148.7	18646.9	4885.27	3841.61	4188.96	4704.63	4914.04	3220.18	13993.2	23278.5	18051.7	21683.2	12855.6	21597	3285.92	15123.2	4634.29	5475.66	5029.23	4585.44	15487.3	17123.1	15258.8
Capecitabine	Nucleosides, nucleotides, and analogues	5'-deoxyribonucleosides	HASH(0x1ee4b18)	7746.2	8379.86	8394.17	7537.24	9226.11	10454.9	4115.01	4605.97	5452.63	5360.21	2273.82	2981.1	19005.1	20103.9	21946.7	17759.5	22711.5	21764.2	3845.02	5506.12	4087.47	4408.03	3540.03	4937.97	9508.26	10132.9	10050.3
S-Adenosylmethionine	Nucleosides, nucleotides, and analogues	5'-deoxyribonucleosides	5'-deoxy-5'-thionucleosides	48205.8	57594.6	76176.8	52938.8	56907.1	64698.1	4964.09	5818.23	6815.88	5751.59	1391.12	5558.09	16531.9	3756.68	19052	3538.8	5515.79	21110	6051.03	2678.05	4009.72	4414.83	1396.62	3497.67	36070.6	36000.4	36206.1
Sinefungin	Nucleosides, nucleotides, and analogues	5'-deoxyribonucleosides	HASH(0x1677730)	90834.8	83276.5	90190.9	87943.7	84655.5	93325.8	13996.3	27371.9	26518.2	26295	23501.4	29413.9	73496.4	79242.1	92284.5	71686.6	74611.4	73878.4	11992.4	15617.5	13758.3	13460.4	13764.7	15163.9	53715.3	54218.9	54215.5
Ofloxacin n-oxide	Nucleosides, nucleotides, and analogues	Nucleoside and nucleotide analogues	Oligonucleotides	1655.77	3370.35	19485.4	18292.7	6365.71	13283.8	13971.9	18868.8	11906.2	17933.2	18985.3	21120.8	19392.9	5757.96	10879.4	10439.5	35212.6	4859.06	13248.1	15644.6	15323.5	14534.8	11645	14262.6	15926.2	15694.8	15697.5
Pseudouridine	Nucleosides, nucleotides, and analogues	Nucleoside and nucleotide analogues	HASH(0x3357618)	336866	315944	183042	311325	327366	342831	168727	175886	155009	161741	170198	173437	286995	329120	358000	335446	194626	291944	82830.6	91659.7	95497.6	47403.1	90950.4	100976	273973	269285	269298
Stavudine	Nucleosides, nucleotides, and analogues	Nucleoside and nucleotide analogues	HASH(0x1f321f0)	8450.33	2738.01	2897.24	4375.31	10914.5	10634.4	51220.8	52726.4	54058.7	49779.5	62785.7	53166.1	13257.8	11076.8	3449.99	14793.9	9651.61	13292.7	5295.44	1165.23	1066.21	3670.12	4296.68	4842.21	11371.7	11073.4	11371.5
3'-AMP	Nucleosides, nucleotides, and analogues	Ribonucleoside 3'-phosphates	HASH(0x63b0440)	17856	18233.4	19050	21789.7	21617	18671.6	6416.59	4749.68	6088.01	4780.57	4391.36	7396.08	17268.7	16971.9	19870.6	18422.8	17641.7	18409	12952.9	12188.8	11593.9	11974.8	13616.1	12247.9	20048.3	20809.3	20046.3
Flavine mononucleotide	Nucleosides, nucleotides, and analogues	Flavin nucleotides	HASH(0x6141090)	5494.54	4527.07	5094.81	6358.87	6623.3	6308.56	1770.68	1607.72	2109.24	3552.75	3334.92	5266.26	4861.9	3977.79	6854.81	8518.43	5709.93	5264.17	2689.23	1768.31	3820.96	5364.26	4245.37	2245.55	5994.02	5991.25	6264.14
Rauwolscine	Alkaloids and derivatives	Yohimbine alkaloids	HASH(0x1f0ad60)	733557	943319	491271	774070	915552	1.01223e+06	387540	387612	306521	373005	420142	376692	586459	569286	617314	575744	382426	560722	255637	258957	295704	154969	259509	277302	702779	704595	695181
Rescinnamine	Alkaloids and derivatives	Yohimbine alkaloids	HASH(0x1f3b160)	24484.8	25913.3	29092.2	23760.3	24216.9	27640	13072.7	19795.1	14446.8	23126.4	15424.4	13479.7	53077.7	57045	61075.5	60177.2	39717.4	58305.7	9523.51	8517.02	9629.85	9050.04	9002.26	6159.53	40006	40060.5	36959.2
Reserpine	Alkaloids and derivatives	Yohimbine alkaloids	HASH(0x16f86c0)	2607.4	2284.42	1571.76	2448.21	2452.66	2794.69	24447.4	27480.6	26110.5	26260.7	28502.6	27226.8	2872.61	2782.65	2847.06	2309.52	2893.47	2515.73	12086.1	12991.2	11886.9	11604.4	13112.8	10985.5	10910.9	9821.38	9671.97
Syrosingopine	Alkaloids and derivatives	Yohimbine alkaloids	HASH(0x169bb70)	302.879	396.042	613.183	463.048	399.59	349.912	1337.85	1131.05	1042.91	1022.09	1464.71	1597.45	1148.9	1081.78	941.872	1165.87	1004.02	1073.12	11738.8	13052.7	12730.9	12618.2	13324.5	13228.5	4692.58	4694.21	4391.07
Tetrahydroalstonine	Alkaloids and derivatives	Yohimbine alkaloids	HASH(0x10ab2e0)	34382.1	42823.4	41358.5	43989.8	50890	56817.5	778382	755095	730141	748624	850996	754153	37490.3	52824.2	42603.2	34675.1	28496.6	33664.2	1.26328e+06	1.30613e+06	1.40068e+06	1.33116e+06	1.19183e+06	1.42095e+06	536213	536443	502932
2-hydroxycarbamazepine	Alkaloids and derivatives	Morphinans	HASH(0xa6866e0)	29752.6	12799.4	31740	31318.5	25102.6	24006.7	30231	31715	26117.5	26523.7	25896.1	36714.8	77964.7	80988.6	79140.8	74957.6	80050.1	52565.2	32348.2	37207	36237.6	28601.9	32858.1	28624.6	34902.2	34917.6	36654.2
6-acetylmorphine	Alkaloids and derivatives	Morphinans	HASH(0x1d92a60)	16669	19670.4	18110.1	15917.9	19821.8	18613.9	30743.5	43907.3	35239.4	31934.1	47961.3	35971	154464	171902	175886	165030	181589	160870	37277.5	6185.35	47074.3	40210.7	38129.4	5518.28	18948.3	18385.5	19449.6
Morphine-6-glucuronide	Alkaloids and derivatives	Morphinans	HASH(0x1d71600)	9667.4	8676.03	10784	8925.66	10416	9291.63	1086.37	1691.63	1370.16	37447.5	39842.6	40291.8	36413.6	38680.5	39368.4	39517.6	37618.1	37626.4	26025.8	26891.9	26762	23774.5	26575.1	29107.8	3581.19	3399.26	3580.48
Sinomenine	Alkaloids and derivatives	Morphinans	HASH(0x1688168)	8765.71	13331.1	10558.6	9889.89	7949.09	10848	5652.18	5268.73	6796.24	8043.36	4726.77	7436.82	18496.4	17961.1	15875.4	16305	29664.2	15497.9	1352.46	3398.7	4417.9	3413.36	3657.8	3646.57	10213.6	10235	10213.6
Topotecan	Alkaloids and derivatives	Camptothecins	HASH(0x218d940)	6455.9	9166.92	6177.4	4349.49	8864.92	6947.86	5179.81	9430.57	7944.48	6357.82	9183.57	6447.27	24655.3	25598	36748.6	34404.8	28214.1	26472.3	5070.68	7845.18	7013.54	7149.99	5273.84	9703.57	21101.7	19367.1	19387.5
Irinotecan	Alkaloids and derivatives	Camptothecins	HASH(0x25a6c00)	183789	190542	206454	182833	198062	207051	154755	152924	152774	145437	160733	147895	364195	409853	419963	415899	414850	392855	78266.9	100123	98109.5	89652.4	96200.9	89130.6	272527	272497	269277
Quinidine	Alkaloids and derivatives	Cinchona alkaloids	HASH(0x1ede370)	2079.86	1659.58	3480.53	2465.14	2520.37	1747.44	7403.17	6060.69	5407.24	4841.78	6738.71	4922	7161.18	7080.06	3929.73	5690.26	11518	3584.26	2945.46	2550.26	2324.2	1573.44	2172.89	2963.48	5155.8	5068.76	5344.84
Hydroquinidine	Alkaloids and derivatives	Cinchona alkaloids	HASH(0x13a6aa0)	1.5494e+07	1.65345e+07	9.79809e+06	1.45441e+07	1.61425e+07	1.71972e+07	1.11891e+07	1.22075e+07	1.25405e+07	1.27793e+07	1.3837e+07	1.24516e+07	8.61442e+06	9.29935e+06	1.0123e+07	9.57237e+06	6.48842e+06	8.91273e+06	3.93824e+06	3.86929e+06	4.16999e+06	2.6899e+06	4.1718e+06	4.33215e+06	1.24935e+07	1.31111e+07	1.31153e+07
Cinchonidine	Alkaloids and derivatives	Cinchona alkaloids	HASH(0x2834fa0)	62581.3	72479	58486.4	56721.3	64998.7	76313	25547.8	23909.4	23086.2	23500.4	26875.4	23825.8	48440.7	41357.2	51001.8	43196.2	41548.7	47767.9	10725.3	10365.9	11347.6	9745.86	10522.3	12303.4	49397.4	50091.3	50065.2
Berberine	Alkaloids and derivatives	Protoberberine alkaloids and derivatives	HASH(0x4213e38)	61273.9	64269.3	60853.1	62610.9	62529.3	65167.7	47586.3	44576.5	45716.2	47823.2	51655.6	43174.5	127590	143754	135736	145488	150207	128322	19742.4	21093.7	21880.2	19333.3	20620.8	18817.3	65117.3	63816.7	63793.2
Ergonovine	Alkaloids and derivatives	Ergoline and derivatives	Lysergic acids and derivatives	45162.9	45499.3	51081.5	48611.5	43910.2	46009.6	8726.64	7260.45	10419.7	11442.4	11187.3	9192.58	60408.5	56281.2	57834.9	61775.1	60614.1	53716.6	7563.8	7848.76	7212.23	8878.88	9444.27	8843.12	32524.3	31880.8	31879.9
Galanthamine hydrobromide	Alkaloids and derivatives	Amaryllidaceae alkaloids	Galanthamine-type amaryllidaceae alkaloids	3008.41	3079.44	1883.08	1829.58	4148.6	3119.09	2499.14	2252.57	2719.89	4610.51	2821.66	3130.71	2923.95	1866.06	1410.27	3326.15	1802.13	3047.34	1596.32	1562.27	2209.26	802.843	1852.31	2097.12	2575.21	2821.38	2571.92
Longatin	Alkaloids and derivatives	Phthalide isoquinolines	HASH(0x16a7ff0)	26623.6	44519.3	42650.4	25656.6	49885.5	33510.5	51066.6	49817.2	47671.7	49300.9	49263.6	47327.7	9625.49	15411	11182.7	15859.9	12021.6	15495.9	5713.67	5662.38	5227.11	4688.43	5563.8	5688.37	26227.7	34166.9	34177.5
Norisoboldine	Alkaloids and derivatives	Aporphines	HASH(0x16918d0)	16728.9	4221.79	12574	7812.15	12134.8	14600.5	22930	22764.3	19060	19795.5	27410.3	14879.6	3388.4	2831.83	3891.1	7792.69	36632.6	6397.48	22449.1	14938.8	23466.1	13056.7	19541.2	21054	8710.93	10908.3	10915.6
Voacamine	Alkaloids and derivatives	Ibogan-type alkaloids	HASH(0x1f731b8)	5020.35	5378.02	6853.49	5521.58	6959.36	5598.05	3211.28	3977.34	3384.45	994.618	2930.69	3237.53	5795.26	5242.69	6809.18	5598.63	5992.03	4794.22	2882.83	3111.62	2773.54	2947.23	3098.07	2977.63	4592.46	4264.33	4598.51
Pilocarpine nitrate	Alkaloids and derivatives	others	HASH(0x1ec7620)	19243.5	13026.3	15200.7	11175.6	20400.2	17199.1	4915.37	6307.6	3426.58	3214.44	3200.11	1942.51	19961.4	22128.9	42744	26778.2	18901.4	29610.6	11039.8	6631.71	9111.58	10070.3	10148.5	11345.1	10465.2	11341.2	10462.2
Piperine	Alkaloids and derivatives	others	HASH(0x2168be8)	138957	137941	133611	140641	133280	137682	83746	86132.4	80342.7	81056	86558.5	85067.5	203016	208172	203608	199834	215000	187429	81808	76932.3	78656.6	81000.7	85272.6	82314	142371	140415	140404
Arctigenin	Lignans, neolignans and related compounds	Furanoid lignans	Tetrahydrofuran lignans	2.54773e+07	2.74346e+07	2.57113e+07	2.49523e+07	2.60541e+07	2.69734e+07	2.22406e+07	1.67322e+07	2.03679e+07	2.10493e+07	2.17484e+07	2.48191e+07	2.71382e+07	2.50763e+07	2.93177e+07	2.7085e+07	2.70532e+07	2.44313e+07	2.10209e+07	2.19243e+07	2.37007e+07	2.15692e+07	2.47194e+07	2.43598e+07	2.60722e+07	2.59771e+07	2.60735e+07
Lariciresinol	Lignans, neolignans and related compounds	Furanoid lignans	Tetrahydrofuran lignans	27370.6	39310.4	26812.8	25772	25010.1	26628	28537.8	21888.8	26389.2	22162.3	23692.4	25006.2	50141.2	49496.6	43680.4	53013.4	49073.5	47472.5	25456.4	18710.8	21070.2	27680	19623.2	21353.7	37194	36054.8	37201.8
Matairesinol	Lignans, neolignans and related compounds	Furanoid lignans	Tetrahydrofuran lignans	389153	377394	420042	379586	396980	415222	251516	247506	244495	239711	257748	263355	318322	323740	347110	319426	330530	325582	141604	136707	154679	143350	151483	152344	305640	299050	305686
Sesamin	Lignans, neolignans and related compounds	Furanoid lignans	HASH(0x141f680)	488905	506389	493731	501241	522920	539356	111448	128021	107575	125746	113647	131573	445812	478692	436938	437252	394362	448482	91732.3	96890.8	96247.7	99760.5	105549	91545.4	181519	182721	181507
Syringaresinol	Lignans, neolignans and related compounds	Furanoid lignans	HASH(0x25ed298)	6388.03	7138.14	6059.04	7094.83	6193.97	7981.76	3681.61	5184.42	3898.74	3719.54	4140.56	3830.09	6038.74	7309.18	3643.87	2943.32	6190.87	2446.74	3515.95	3529.55	478.802	1671.35	3245.05	3860.23	4101.74	4231.73	4020.04
Epiyangambin	Lignans, neolignans and related compounds	Furanoid lignans	HASH(0x18a4f18)	859.232	2577.45	2370.72	1945.02	2354.31	2789.11	1622.72	3092.05	302.532	4329.81	4624.34	2248.15	2979.59	3188.86	2780.5	2705.07	2767.76	2633.84	3712.15	3215.35	5195.34	3650.34	2705.09	4542.91	3527.64	4315.02	4184.37
Arctiin	Lignans, neolignans and related compounds	Lignan glycosides	HASH(0x241e8b0)	18943.2	19723.1	17882	16707.6	17292.4	17509.7	20282.5	18332.2	18587.4	20522.1	22457.5	19536.1	29233.8	30122.3	30135	27724	29414.4	29931.4	59123.6	65557.8	61996	68954.8	68117.8	63831.5	43105.2	42294	42784.1
Eleutheroside e	Lignans, neolignans and related compounds	Lignan glycosides	HASH(0x2ee5c58)	1184.49	908.41	692.229	1158.47	426.813	664.315	1320.47	1023.66	1008.13	1032.01	1357.2	944.046	1258.48	2009.06	1318.11	1313.54	2237.42	1705.29	1723.34	1699.1	1688.84	1420.44	1395.63	1677.41	817.732	1025.78	829.381
Secoisolariciresinol diglucoside	Lignans, neolignans and related compounds	Lignan glycosides	HASH(0x2edb198)	13852.6	23275.9	22131.1	20403	27559.7	24572.6	13618.9	15913.2	14229.6	14454.4	12507.1	12813.1	46117.5	52493.2	44514.5	52327.4	34075.5	47177.9	9027.58	8563.26	9889.25	10095.2	10334.8	9737.38	26228	26225.7	27213.9
Enterodiol	Lignans, neolignans and related compounds	Dibenzylbutane lignans	Dibenzylbutanediol lignans	460483	540681	523233	445578	495559	532322	298550	267883	308089	308950	341662	271483	874301	814738	912298	909598	866554	833967	165746	194322	200480	201537	194524	202408	649191	644733	644734
Secoisolariciresinol	Lignans, neolignans and related compounds	Dibenzylbutane lignans	Dibenzylbutanediol lignans	5.12214e+06	5.8007e+06	5.47909e+06	5.00523e+06	5.73109e+06	5.77287e+06	3.80139e+06	3.95188e+06	3.83409e+06	3.74771e+06	4.32539e+06	4.12228e+06	1.05638e+07	1.10885e+07	1.09462e+07	1.07254e+07	1.12393e+07	1.08991e+07	2.51493e+06	2.55215e+06	2.88589e+06	2.543e+06	2.57016e+06	2.67434e+06	7.14455e+06	7.08356e+06	7.08359e+06
Nordihydroguaiaretic acid	Lignans, neolignans and related compounds	Dibenzylbutane lignans	HASH(0x1721898)	185029	178530	206503	163479	42722.1	55368.3	131870	125764	103239	129984	135411	156121	256220	277277	290679	87537.2	180611	332743	136890	172384	155551	114665	126265	160308	138587	149325	126395
Silybin	Lignans, neolignans and related compounds	Flavonolignans	HASH(0x2823708)	111469	106580	115918	111499	116106	112958	9201.19	9206.17	7757.45	7673.89	9256.47	11394	61752.7	68055.2	67368	64298.8	71840.5	61321.5	13430.8	15101.8	15496.5	14598.6	15880.4	15950.8	48669	47903.6	47888.2
Oxyacanthine	Lignans, neolignans and related compounds	others	HASH(0x2829b40)	5722.89	4601.68	7335.89	6555.8	6710.14	4983.17	2165.26	1668.03	2060.27	2266.07	1641.01	2839.81	4464.55	5480.45	3837.46	6396.64	5540.43	5912.28	1372.73	1772.25	1281.94	1405.84	1311.51	1168.49	2254.97	2159.71	2159.87
Carboxyphosphamide	Organic nitrogen compounds	Organonitrogen compounds	Nitrogen mustard compounds	35931	34098.4	36775.4	33788.3	36983.3	35830.5	46025.7	41669.4	41957.8	46962.7	46221.1	46566.8	24429.1	27151.3	27354.4	26064.5	25795.7	25286.1	55763.1	58610.5	61807.1	58420.6	61079.8	61837.1	45506.4	46660.2	41936.6
Chlorambucil	Organic nitrogen compounds	Organonitrogen compounds	Nitrogen mustard compounds	1278.85	1003.09	865.995	852.2	568.333	1324.23	1144.1	1542.17	1869.24	2017.21	1336.07	1024.01	6530.72	8335.78	5697.57	1128.19	5549.69	6202.39	15175.7	15624.9	16456.7	18251	18206.9	16946.1	6725.66	6736.63	6736.59
3-(cyclohexylamino)-2-hydroxy-1-propanesulfonic acid	Organic nitrogen compounds	Organonitrogen compounds	Cyclohexylamines	5367.07	4873.77	4291.54	5895.05	3988.83	4988.77	392.281	453.922	835.175	299.367	411.183	601.937	6859.45	9287.82	7075.71	7660.18	9656.87	7821.43	407.373	648.525	394.077	571.583	376.561	699.72	4039.45	3698.35	3702.02
Acetylcholine	Organic nitrogen compounds	Organonitrogen compounds	Quaternary ammonium salts	30009.7	86165.2	23201.1	28109.3	25291.6	26984	58337.7	26421.7	58664.1	32646.2	33144.4	25810.7	85655	22205.8	33796.2	28159.9	28114	30641.1	41772.2	44813.2	49648.5	36741.3	41045.6	46963.3	31994.2	42012.6	34585.5
Agmatine	Organic nitrogen compounds	Organonitrogen compounds	Guanidines	82051.3	83194.4	48353.2	82609.1	80887.4	76187.1	114173	116956	60469.6	29876.5	43327	59959.1	165035	139346	148121	104086	62520.6	155198	2.87795e+06	20014	3.61369e+06	3249.52	26054	3.2038e+06	84485.4	74514	74226.7
Histidinol	Organic nitrogen compounds	Organonitrogen compounds	Amines	12889.7	14678.6	14521.5	14332.2	12764	14252.3	5954.85	3215.09	5283.42	4267.93	4991.17	6563.95	32134.8	38582.9	34592.3	30477.7	34002.5	32908.3	6702.66	7893.71	6723.18	8077.75	6577.98	8016.85	12089.9	12092.4	11814.4
Diallyl sulfide	Organosulfur compounds	Allyl sulfur compounds	HASH(0x2f86a40)	4987.43	4749.97	5081.51	4519.6	4597.01	4646.51	1271.89	1017.72	1688.38	721.848	1558.72	619.94	3240.31	3614.85	3465.19	2447.96	3106.29	2993.75	613.215	737.19	588.944	606.989	652.345	675.849	2567.3	2567.12	2592.54
Allyl isothiocyanate	Organosulfur compounds	Isothiocyanates	HASH(0x20f2700)	69698.1	72220.7	75332.7	63989.1	64546.2	73066.3	43646.1	52594.4	54289	52152.8	55049.4	53131.7	86444.7	91159.6	90657.4	87051.1	89815.9	91992.2	30065.5	31354.1	36340.7	31590.7	31493	35025.6	89840.9	89276.6	89366
Bithionol	Organosulfur compounds	Thioethers	Aryl thioethers	3924.88	4252.37	3967.53	3011.32	3231.3	2403.65	2081.63	1613.22	1790.18	3212.96	3350.35	2314.64	2018.42	416.676	4343.37	2486.62	2183.62	2141.05	3222.81	3791.31	3279.77	4347.01	3970.46	3791.03	6000.67	3637.17	2448.75
Pirinixic acid	Organosulfur compounds	Thioethers	Aryl thioethers	67699.3	64786.9	96956.1	76233.9	83271.4	91389.8	85926	64659.5	60260.2	67233.5	64063.2	61161.4	152426	158705	122506	136570	142915	168470	57669.2	55373.1	61943	56387.5	60990.9	55138.4	103770	103702	100690
Colchiceine	Hydrocarbon derivatives	Tropones	Tropolones	136278	128456	136662	137989	135792	124619	197605	202787	186552	179726	193006	196644	105534	135207	134947	119587	114406	104027	108092	115230	125491	127950	119311	121362	133124	133123	133467
Colchicine	Hydrocarbon derivatives	Tropones	HASH(0x1f29aa8)	3487.79	3568.23	3299.88	3908.28	2941.57	3305.38	2064.6	2440.3	2215.43	2803.36	1824.04	2381.05	8156.76	10246.1	9751.27	5296.66	445.915	11089.5	3152.58	3036.67	3393.65	4821.41	3542.92	3908.23	4364.85	5064.68	5073.01
Acephate	Organophosphorus compounds	Organothiophosphorus compounds	HASH(0x109ea20)	151511	128591	247432	146960	134012	122940	52240.9	60162.7	52278.8	62081.9	61996.1	63765	283937	332729	214022	216986	237373	283077	13062.1	7830.95	12372	7396.49	14090.2	10655.8	80850.3	78243	80849.4
Perfluorobutyric acid	Organohalogen compounds	Alkyl halides	Alkyl fluorides	323573	363121	327715	326557	428221	458384	298892	284325	320356	349458	290154	283434	362182	306884	253964	352774	277250	378893	241731	290079	301869	263392	250126	275361	384438	403307	403188
Oxytetracycline	Phenylpropanoids and polyketides	Tetracyclines	HASH(0x1ed6f60)	20876.1	16926.1	19441.5	10314.4	20669.8	26503	303627	317064	310715	298972	308961	312766	32936.8	35133.5	33735.4	32822.6	36950.1	35234.1	142442	140002	145312	138044	142516	147720	192315	189213	189156
Teniposide	Mixed metal/non-metal compounds	Metalloid organides	Metalloid oxides	25439.1	26819.4	30665.3	59736.5	34434.1	24962.1	12897.2	12983	14130.2	21214.1	23311.2	18093.3	25060.4	55359.9	51867.7	49912.7	13643.3	57433	29929.6	19319.4	19576.9	20248.4	22038.2	21995.9	57742.7	57718.5	55839.2
Punicalagin	Hydrocarbons	Saturated hydrocarbons	Cycloalkanes	618.309	535.641	408.623	890.905	646.746	419.69	3519.58	3059.31	2707.67	4198.13	4101.91	2408.2	604.725	895.013	575.282	617.249	1082.19	423.728	11425.1	11130.7	11039.7	10862.8	11849.4	11248	2741.58	2517.85	2505.86
Thiosulfuric acid	Homogeneous non-metal compounds	Non-metal oxoanionic compounds	Non-metal thiosulfates	654800	655448	99467.4	651689	579558	624366	884002	525755	862926	915796	424125	465211	657140	798364	686161	721772	143513	671644	512757	940684	947340	83870.1	913464	541916	608543	593847	593853
α-apooxytetracycline	otherss	otherss	otherss	113352	104234	113379	110295	113559	108286	72254.4	80023.6	71276.2	70137.1	69034.9	72856.8	182493	191700	176448	177877	192999	171408	98908.4	97747.4	105618	99953.8	102209	105415	134807	132719	132709
α-guanidinoglutaric acid	otherss	otherss	otherss	70182.2	68562.8	78665.1	20127.3	79385.9	8810.85	47198.8	58165.2	52324.6	48300.6	45975.4	67346	27282.2	70856.4	31117.7	18800.6	29249.3	68085.5	4938.57	11127.8	9749.05	11852.8	16708.6	9435.24	60827.4	60823.1	59475.6
α-santonin	otherss	otherss	otherss	131609	108977	114088	121833	115281	117068	34270.9	42292	40137.5	32496.4	25967	35644.5	267277	315545	284120	332526	283548	259964	47278.2	38319.3	39838.4	33427	38875.6	37079.3	112807	121062	121139
β-alanine, n-[2-(2-pyridinyl)-6-(1,2,4,5-tetrahydro-3h-3-benzazepin-3-yl)-4-pyrimidinyl]-	otherss	otherss	otherss	21909.5	27811.4	25753.7	25716.9	23059.7	30055.7	102345	94659.8	101441	110359	90992.7	103615	22447.1	25600.5	41321	21321.1	26080.5	21021.4	70398.5	72303.1	67524	75438.5	74698.7	70036.8	124317	136536	124524
β-alanine, n-[2-[(3-hexylphenyl)amino]-2-oxoethyl]-	otherss	otherss	otherss	35035	41118.8	25227.8	31048.9	39234.7	39562.1	857.251	824.253	754.539	1018.21	716.752	813.182	127250	137228	151006	137642	112626	129091	2093.63	2133.48	3895.83	2101.84	2546.81	2238.34	68049	68053.9	67121.5
β-d-glucopyranosiduronic acid, 4-[3-(1-naphthalenylcarbonyl)-1h-indol-1-yl]butyl	otherss	otherss	otherss	119457	97586.8	97719.6	120204	95431.4	95149.7	123553	159795	139227	132737	100753	156342	2182.35	4292.44	1596.8	3317.61	2459	2109.66	16611.8	14008.8	13540.9	13185	13556.4	12042.3	120322	122588	122645
β-d-glucopyranuronic acid, 1-[3-(1-naphthalenylcarbonyl)-1h-indole-1-pentanoate]	otherss	otherss	otherss	23889.1	17467.6	24959.3	15310.6	23810.7	24877.4	10537.3	13713.8	11857.8	6067.93	13022.8	14451.3	18654.7	30032.8	20089.5	25384.9	25346.7	23893.6	13500.1	13196.1	10614.6	13268.1	19977.6	17530.2	14945.4	14080.9	14051.5
β-estradiol 3-sulfate	otherss	otherss	otherss	56717.5	53054.4	64190.7	59801.5	57765.3	60926.8	31039.9	35023.6	32859.8	30948.1	32086.1	32524	74337.5	92180.2	78386.8	79145.4	86372.4	84059.3	46689	48617.6	49873.4	48811.2	44647	43574.8	60874.6	59408.8	59456.8
β-nicotinamide adenine dinucleotide(NAD)	otherss	otherss	otherss	89267.8	99354.4	97662.5	90159.6	97841	97680.7	72666	71050	72016.6	70718.8	75003.4	66960.3	95882.2	104504	104476	107777	108825	101846	39400.7	39709.3	42194.6	38732.6	40611.3	42415.7	93634.1	93638.3	92943.5
(-)-catechin gallate	otherss	otherss	otherss	1344.36	1726.49	1627.3	2150.8	1204.29	907.597	4228.19	4821.11	3751.51	4368.74	3427.85	4954.94	2936.12	3099.5	2107.78	1636.13	2149.25	3358.25	11742	10647.1	8559.17	10773.8	10636.7	10800.3	4540.87	4480.88	4506.4
(-)-epicatechin	otherss	otherss	otherss	53940	60546	65103.2	47402.6	55397.5	39154.7	22188.7	22850.5	21784.1	19124.1	14562.3	21808.6	79591.3	86172.2	93760	91692.7	97803.3	95423.7	18337.7	22306.1	26866.3	27886.8	31293.9	27184.2	50233.3	50235.2	49904.2
(-)-epigallocatechin	otherss	otherss	otherss	28341.8	26551.7	23543	32425.9	25530.2	32821.7	7302.96	7871.48	7469.17	8094.39	7692.56	7577.06	20041.3	13464.7	12390.8	9402.8	9181.31	16852	6925.72	6110.48	7006.36	7549.81	6242.74	6871.37	11215	9971.15	9909.88
(-)-hydroxycitric acid lactone	otherss	otherss	otherss	1294.19	3106.13	2226.56	3221.2	3861.57	2447.09	2113.95	2413.5	3085.67	2991.18	1840.54	2795.1	128434	133859	139566	131920	87377.9	123915	14208.4	16284	17959	9467.62	14368.2	13721.3	54588.7	54636.6	55513.2
(-)-riboflavin	otherss	otherss	otherss	37258.4	46205.9	46673.4	44904.2	52124.1	43986.4	11285	7868.64	19059.8	15013.4	14349	14160	128853	131853	150468	132087	138106	134721	46611.1	48640	52133.2	50249.7	51294.9	49911.5	150851	151647	151647
(-)-secoisolariciresinol	otherss	otherss	otherss	110524	136000	102097	107857	114673	119477	163156	193892	167883	173970	185825	189550	209729	225978	212450	198619	230355	194409	165813	149009	155413	148567	135611	144479	178425	174638	174595
(+)-6-aminopenicillanic acid	otherss	otherss	otherss	19769.8	42255.5	37748.3	4116.13	39362.4	34767.4	37551.9	17334.3	16847.4	38761.3	24820.7	38325.9	40896.7	42646.7	33713.2	39399.4	44308.8	36394.3	22224.6	19722.8	18522.2	18474.8	20592.8	15565.8	38535.1	38539.4	40050.2
(+)-abscisic acid	otherss	otherss	otherss	79487.3	89100.4	80906.4	81904.7	83858.4	82570.6	24896.1	21141.5	20900.9	24222.1	22435.9	24938.9	234360	267661	258842	233587	255379	228402	38472.7	38246.9	38517.2	38730	41655.8	41488.6	101533	101539	100342
(+)-aphidicolin	otherss	otherss	otherss	8076.37	17056.7	14990.7	70716.1	11652.6	89287.7	67101.6	34026.9	82121	61237.6	64413.1	21987	76518	62112.1	87893.9	42291.7	63126.9	44028.6	17313.4	27215.9	18042.1	46551.7	15373.2	21056.2	67722	71087.9	67617
(+)-catechin	otherss	otherss	otherss	138272	150731	105076	116628	138852	149849	768990	820610	750013	781953	853426	748922	27843.1	40674.4	23448.3	27613.7	13239	28446.6	8531.07	7118.32	10644.9	5221.03	7289.74	6946.6	323127	323157	312411
(+)-fluprostenol	otherss	otherss	otherss	4876.67	4814.04	4283.96	3963.4	3049.61	4385.39	871.786	1013.98	968.992	1048.96	1048.15	1408.04	489.896	5331.42	4290.93	5053.51	5494.88	483.492	1841.23	1918.38	1733.3	1679.27	1801.72	2395.24	2652.41	2630.88	2652.45
(+)-pinoresinol	otherss	otherss	otherss	23534.4	26120.3	22603.4	2568.85	22279.2	25448.1	9323.48	13615.1	13401.5	10100.4	10536.9	9765.89	7209.84	20740.9	10603.4	8488.08	20375.5	4845.53	2807.26	3760.42	7213.59	4979.27	5911.79	6656.03	13843	11876.6	13857.9
(1-(5-fluoropentyl)-1h-indazole-3-carbonyl)-l-valine	otherss	otherss	otherss	12523.4	16265.7	13916.2	13557.7	13364.8	14625.3	2760.74	2076.81	2348.5	2427.98	3216.19	2740.2	77285.5	86076.9	80997.9	77666.5	82686.4	79652.7	9207.46	9180.18	9271.51	10229.9	10311.2	12623.6	25708.9	26586.3	25704.5
(1-acetyloxy-3-hydroxy-6,8a-dimethyl-7-oxo-3-propan-2-yl-2,3a,4,8-tetrahydro-1h-azulen-4-yl) 4-hydroxybenzoate	otherss	otherss	otherss	2190.6	2048.52	2132.5	2371.64	2041.47	2153.05	1012.47	898.274	819.22	1487.07	676.898	1182.4	6601.25	8058.56	6305.1	8524.56	7537.8	7952.57	1321.88	1393.27	1462.52	1411.23	1391.38	1405.82	2395.33	2512.1	2434.73
(1r,4s,7r,8s)-7-[(2e,4e)-hexa-2,4-dienoyl]-3-hydroxy-8-[(2s)-3-hydroxy-2,4-dimethyl-5-oxo-2,5-dihydrofuran-2-yl]-5-[(2e,4e)-1-hydroxyhexa-2,4-dien-1-ylidene]-1,3-dimethylbicyclo[2.2.2]octane-2,6-dione	otherss	otherss	otherss	988.559	1221.66	1243.86	1235.61	1668.41	1255.44	1633.16	2834.97	1158.82	1706.19	2088.72	2309.36	3773.37	3913.59	2580.74	3341.22	3424.97	5037.08	6978.93	5512.49	4408.2	3907.56	7496.61	3579.93	2646.53	2943.51	2942.08
(1s,3r,4r,5r)-3-[(e)-3-(3,4-dihydroxyphenyl)prop-2-enoyl]oxy-1,5-dihydroxy-4-[(e)-3-(4-hydroxy-3,5-dimethoxyphenyl)prop-2-enoyl]oxycyclohexane-1-carboxylic acid	otherss	otherss	otherss	3053.91	2947.93	3167.03	3213.69	3212.43	3389.24	7854.3	5343.44	7733.25	8199.7	9895.31	6332.81	3944.73	4463.69	5333.97	5550.34	4128.38	4297.48	1719.79	2455.86	2705.3	2061.99	2260.82	1951.78	8671.77	8965.74	8669.68
(1s,4as,7s,7as)-7-hydroxy-7-methyl-1-[(2s,3r,4s,5s,6r)-3,4,5-trihydroxy-6-(hydroxymethyl)oxan-2-yl]oxy-4a,5,6,7a-tetrahydro-1h-cyclopenta[c]pyran-4-carboxylic acid	otherss	otherss	otherss	7275.04	6828.76	7184.78	7349.75	4275.42	5652.49	4910.58	5478.86	2423.95	895.914	5121.39	5350.23	6913.38	8294.59	7068.24	5478.25	7957.48	7856.21	3803.18	3681.93	3354.81	3481.72	3292.75	1134.66	5500.54	5842.66	5507.47
(1s)-1,5-anhydro-1-[2,4,6-trihydroxy-3-(4-hydroxybenzoyl)phenyl]-d-glucitol	otherss	otherss	otherss	3165.64	2985.8	3776.16	1888.74	2093.48	2364.97	2296.71	2235.35	2072.39	3003.35	3383.62	2014.96	2389.83	4559.77	3747.05	4430.71	4017.45	3500.37	1951.05	1851.42	1653.14	1910.82	1569.17	1599.15	2927.09	2925.73	3051.54
(2-acetyloxy-3,6-diphenylcyclohexyl) acetate	otherss	otherss	otherss	11465	10522.5	9278.67	11536.2	11253.1	11265	5527.27	1592.52	6493.72	1173.34	6506.16	7570.92	51992.7	62016.5	59301.3	59186.2	62722.7	55471	1824.76	1867.13	3752.24	1437.98	3397.22	1734.78	19502.5	19507.1	17936.6
(2-aminoethoxy)[2-[docosa-4.7.10.13.16.19-hexaenoyloxy]-3-[hexadec-1-en-1-yloxy]propoxy]phosphinic acid	otherss	otherss	otherss	132737	183151	102364	94992.6	99994.1	104485	112405	60690.1	57585.8	55384.2	141371	65375.6	104789	97052.5	114207	119743	89370.7	113583	131093	149108	142323	164227	124647	163399	127407	127330	122736
(2-aminoethoxy)[2-[docosa-4.7.10.13.16.19-hexaenoyloxy]-3-[octadeca-1.9-dien-1-yloxy]propoxy]phosphinic acid	otherss	otherss	otherss	222894	178360	218291	218947	200507	148722	71433.7	79404.4	70668.2	77026.1	71453.7	78764.4	364467	367782	374276	373644	357130	359480	82366.1	81244.5	77840.4	85290.5	79056.4	79683.1	228656	226896	226885
(2-aminoethoxy)[2-[icosa-5.8.11-trienoyloxy]-3-[octadec-1-en-1-yloxy]propoxy]phosphinic acid	otherss	otherss	otherss	165837	262692	215220	178719	247028	264122	337382	302163	287322	372370	398107	305583	262671	231543	321150	314355	292618	251111	176329	196606	228821	218309	199977	224563	382572	371314	371236
(2-aminoethoxy)[2-[icosa-5.8.11.14-tetraenoyloxy]-3-[octadec-11-enoyloxy]propoxy]phosphinic acid	otherss	otherss	otherss	28360.6	36191.3	30929.1	35035.6	30991.3	35469	10061.3	10350.8	11165.7	10791.3	11868	10179	27833.7	26105.3	26686.3	30096.1	27046.8	32158.3	10257.1	9412.55	11142.2	8554.75	9252.54	10681.4	27242.7	26031.8	26034.4
(2-aminoethoxy)[3-[hexadec-1-en-1-yloxy]-2-[icosa-5.8.11.14-tetraenoyloxy]propoxy]phosphinic acid	otherss	otherss	otherss	37107.4	12254.5	34174.2	18314.1	20707.1	47786.1	18868.6	10588.6	15608.2	12679.4	25527.4	20393.7	42903.4	43766	50593.3	40228.9	61232.2	51328.7	16611.7	18222.9	10940.6	18540.7	18108.5	19429.6	23799	23824	23199.5
(2-oxo-2,3-dihydro-1h-indol-3-yl)acetic acid	otherss	otherss	otherss	7083.33	6301.81	6328.9	6181.12	4156.54	5912.89	2923.17	4681.74	2294.43	4688.62	3622.57	3158.24	3789.04	3868.44	3905.91	2523.83	3383.74	2598.58	2007.24	2169.53	2004.49	2828.32	2179.8	2148.91	3713.03	3696.08	3639.92
(2e,4e)-12-[(10e,12e)-13-carboxy-3-hydroxy-2-(hydroxymethyl)-8,10,12-trimethyltrideca-10,12-dienoyl]oxy-13-(hydroxymethyl)-3,5,7-trimethyltetradeca-2,4-dienedioic acid	otherss	otherss	otherss	2504.41	2755.57	4406.02	2790.38	3033.75	2015.22	3408.28	3540.33	3810.09	3867.19	2893.23	4109.33	17219.3	20637.1	15003.7	16126.4	17079.5	15470.7	2870.25	3229.42	3379.3	4936.55	2963.21	3411.29	7937.31	7440.97	7094.37
(2e,4e)-n-(2-methylpropyl)-6-thiophen-2-ylhexa-2,4-dienamide	otherss	otherss	otherss	19965.7	15817.9	17521.9	18822.8	15132.9	16576.7	2509.4	3602.27	2114.13	2636.74	3489.61	2956.61	5441.86	5990.23	8802.28	6408.81	9896.47	7989.14	6655.15	4801.61	4019.97	2179.15	4605.63	7096.14	3283.61	3306.73	3639.5
(2e,4e)-n-[2-(4-hydroxyphenyl)ethyl]dodeca-2,4-dienamide	otherss	otherss	otherss	14057.2	17583.7	15212.6	13326.9	14284.3	13893.2	16784.1	15593.5	15847.5	13546.1	16088.9	15481.4	53287.6	57946.1	72850.1	54124.3	55270.1	55146.2	28328.1	29056.7	28465.3	27100.9	27238.8	40114.8	34840.5	34833	35611.3
(2e,6e,10e)-13-[(2r)-6-hydroxy-2,8-dimethyl-3,4-dihydrochromen-2-yl]-2,6,10-trimethyltrideca-2,6,10-trienoic acid	otherss	otherss	otherss	312949	375684	241570	333338	370644	414752	255997	257558	272244	250839	319390	248924	231111	217863	228007	243392	168921	198600	56924.7	51232.1	67385.3	35575.4	56940.6	57011.2	321725	313409	313324
(2e,6e,11e,13e)-18-(2,6-dioxopiperidin-4-yl)-9-hydroxy-8-methoxy-10,12,14-trimethyl-15-oxooctadeca-2,6,11,13-tetraenoic acid	otherss	otherss	otherss	8979.11	2076.38	2.43509e+07	8578.32	2.44227e+07	2.63229e+07	6.01411e+06	6.01564e+06	5.6516e+06	5.59675e+06	6.02383e+06	6.04124e+06	2.30117e+07	2.50859e+07	7335.88	2.2755e+07	9106.15	2.20523e+07	8.13073e+06	8.30211e+06	8.48862e+06	8.45297e+06	3881.05	8.50536e+06	1.8448e+07	1.85961e+07	1.84479e+07
(2e,6e,12e)-18-(2,6-dioxopiperidin-4-yl)-9,11-dihydroxy-8-methoxy-10,12,14-trimethyl-15-oxooctadeca-2,6,12-trienoic acid	otherss	otherss	otherss	502147	503674	356132	490083	542551	518433	81032.2	84946.6	102540	106949	110005	113958	874681	830397	927693	1.00106e+06	796803	986252	12752.1	14506.6	14218.6	15515.7	14718.5	17306.3	671766	671656	644714
(2r,2's,4'as,5'r,5''s,6'r,8'as)-2'-(acetyloxy)-5''-(furan-3-yl)-6'-methyl-2'',8'-dioxo-octahydrodispiro[oxirane-2,1'-naphthalene-5',3''-oxolane]-8'a-ylmethyl acetate	otherss	otherss	otherss	2188.09	2276.17	2548.99	1217.57	2371.82	2279.23	1945.14	2321.18	2326	2747.96	2324.04	2183.25	2384.51	3496.71	2319.29	2929.93	2591.82	2998.68	1080.07	2831.22	2624.23	2481.96	2272.4	2372.09	2087.16	1926.74	1972.93
(2r,3r)-2-(3,4-dihydroxyphenyl)-3,5-dihydroxy-7-methoxy-2,3-dihydrochromen-4-one	otherss	otherss	otherss	14564	14759.8	12679.6	13886	16469.2	15637.9	10532.3	11678.9	11464.7	10093.4	10746	11195.5	24525	23225.2	24600.6	23596.8	25310.2	23408.3	8982.22	9123	9649.04	9605.31	10149.4	10933.3	15402.4	15254.6	15254.5
(2r,3s,4s,5r,6r)-2-[[(2s,3r,4r)-3,4-dihydroxy-4-(hydroxymethyl)oxolan-2-yl]oxymethyl]-6-(2-phenylethoxy)oxane-3,4,5-triol	otherss	otherss	otherss	4472.4	36717.9	2690.84	34116.7	35040.2	39959.9	28576.6	29647.1	27642.7	27845.6	27273.1	27762.8	5504.21	37257.4	4584.28	4721.95	4411.55	5641.63	26365.9	19759.5	21470.8	1374.05	1950.63	20416.2	41041.4	40029.5	40037.3
(2r,3s,4s,5r,6r)-5-[(2s,3r,4r)-3,4-dihydroxy-4-(hydroxymethyl)oxolan-2-yl]oxy-2-(hydroxymethyl)-6-[2-(4-hydroxyphenyl)ethoxy]oxane-3,4-diol	otherss	otherss	otherss	2526.9	2012.88	2417.84	2931.13	2056.43	2128.73	2559.62	576.861	2012.24	2450.04	1999.53	2371.24	1325.04	1345.01	1580.13	1278.34	1219.33	1001.73	2377.38	2774.32	2831.76	2468.38	3648.66	3137.02	1951.76	1950.69	1890.45
(2r,3s,4s,5r,6r)-6-[1,7-bis(4-hydroxyphenyl)heptan-3-yloxy]-5-[(2s,3r,4r)-3,4-dihydroxy-4-(hydroxymethyl)oxolan-2-yl]oxy-2-(hydroxymethyl)oxane-3,4-diol	otherss	otherss	otherss	1666.65	1181.67	1429.77	547.001	1396.69	1495.91	316.357	6904.35	6984.44	8052.29	7532.77	7406.89	3334.03	2987.22	3349.86	3342.1	3551.55	2287.5	4081.55	3474.14	3572.78	3408.57	3744.31	3693.51	2279.81	1946.73	2003.4
(2r,4as,6ar,6as,14as,14br)-10,11-dihydroxy-2,4a,6a,6a,14a-pentamethyl-8-oxo-1,3,4,5,6,13,14,14b-octahydropicene-2-carboxylic acid	otherss	otherss	otherss	20934.9	45619.8	36249.5	22388.7	42173.3	41129.8	7722.02	6284.81	10257.1	6270.16	8233.12	5948.2	17717	26745.9	27351.2	27790.5	23710.8	24446.5	6484.29	8582.02	7532.76	9085.24	10998	7638.53	14640.2	16304.2	14655.5
(2r)-5-methoxy-2-methyl-2,3,8,9-tetrahydrofuro[2,3-h]chromen-4-one	otherss	otherss	otherss	19997.1	20098.8	20300.5	22479.9	16658.9	23475.2	9024.92	9878.56	8812.61	8738.56	8369.46	8801.58	24145.4	28553.3	28054.3	17516.3	29151.8	26144.2	5439.83	5382.12	4532.89	6198.92	5151.52	4864.25	13806.1	14420.3	13803.4
(2s,3r,4as,12br)-2,3,4a,8-tetrahydroxy-12b-(5-hydroxy-6-methyloxan-2-yl)oxy-3-methyl-2,4-dihydrobenzo[a]anthracene-1,7,12-trione	otherss	otherss	otherss	57493.1	58397.4	62541.5	58276.4	61143.1	62749.2	124124	115021	131431	135827	130716	126070	80251	88767.1	89599.9	87619.9	57575.3	78127.4	125353	128861	137451	132214	135300	138927	128084	124342	124143
(2s,3r,4s,5s,6r)-2-[(2r,3r,4s,5s,6r)-2-[[(3s,6s,8r,10r,12r,13r,14r,17s)-3,12-dihydroxy-4,4,8,10,14-pentamethyl-17-[(2s)-6-methyl-2-[(2s,3r,4s,5s,6r)-3,4,5-trihydroxy-6-(hydroxymethyl)oxan-2-yl]oxyhept-5-en-2-yl]-2,3,5,6,7,9,11,12,13,15,16,17-dodecahydro-1h-cyclopenta[a]phenanthren-6-yl]oxy]-4,5-dihydroxy-6-(hydroxymethyl)oxan-3-yl]oxy-6-(hydroxymethyl)oxane-3,4,5-triol	otherss	otherss	otherss	145953	164451	207827	146563	166807	170255	26730.3	23427	27019.6	25968.9	32177.9	23311.9	68703.5	70047.7	78635.6	70359.8	77333.1	72741.5	58137.7	66138.6	68472.4	86788.9	60763.9	72716.3	97267.7	97269.4	96815.2
(2s,3s,4s,5r,6s)-3,4,5-trihydroxy-6-[5-hydroxy-2-(4-hydroxyphenyl)-6-methoxy-4-oxochromen-7-yl]oxyoxane-2-carboxylic acid	otherss	otherss	otherss	3476.56	3863.81	3778.52	2183.53	3785.22	4656.23	2843.39	2568.21	2812.28	2898.39	3736.7	2568.6	1507.88	2089.77	1169.63	1708.99	1652.67	1745.22	1635.82	1793.53	2599.77	2272.8	1967.86	2004.62	3570.6	3570.23	3747.16
(2s,3s)-2-(3,4-dihydroxyphenyl)-3,7-dihydroxy-2,3-dihydrochromen-4-one	otherss	otherss	otherss	7067.36	5603.75	5412.87	7584.4	7057.13	6813.67	6739.55	6373.46	7691.4	7855.84	7680.41	7722	3555.25	7423.6	6205.63	6662.55	6200.99	5985.74	4434.35	2721.61	4460.98	4672.16	4758.82	5060.39	7051.6	6866.2	6871.62
(2s,3s)-3,5,7-trihydroxy-6-methyl-2-(3,4,5-trihydroxyphenyl)-2,3-dihydrochromen-4-one	otherss	otherss	otherss	6335.11	12316.6	11761.3	11073	13863.7	10434.1	816.44	648.511	586.551	1045.69	693.415	629.117	2271.9	4213	8255.83	3362.69	2140.23	5996.64	2210.54	2099.95	2513.6	3072.91	1343.14	2673.42	3488.63	3584.15	3741.35
(2s,3s)-6'-methyl-3-phenylspiro[oxirane-2,7'-quinazolino[3,2-a][1,4]benzodiazepine]-5',13'-dione	otherss	otherss	otherss	11409	13895.6	15537.6	11801.5	12225.8	11270.1	15348.2	18036.8	13752.2	15417.3	17588.4	18121.2	17815	12567.5	16805.7	17047.3	10158.9	17004.7	8353.72	7319.01	10546.3	8135.34	9533.68	7439.07	17968.6	18468.2	17954.9
(2s,3s)-8-[(2r,3s)-5,7-dihydroxy-2-(4-hydroxyphenyl)-4-oxo-2,3-dihydrochromen-3-yl]-3,5,7-trihydroxy-2-(4-hydroxyphenyl)-2,3-dihydrochromen-4-one	otherss	otherss	otherss	842.528	841.38	1162.52	1006.7	1017.44	549.099	2518.6	2547.21	2492.14	2189.46	1651.18	3234.22	1734.1	861.121	1300.72	1646.45	1431.65	1190.74	3163.12	3538.61	2815.48	2910.39	3473.32	3224.36	2113.89	2254.69	2049.23
(2s)-2-[(3r,7r,8r,8as)-3,4'-dihydroxy-4,4,7,8a-tetramethyl-6'-oxospiro[2,3,4a,5,6,7-hexahydro-1h-naphthalene-8,2'-3,8-dihydrofuro[2,3-e]isoindole]-7'-yl]pentanedioic acid	otherss	otherss	otherss	50671.8	58232	64724.2	50215.7	53717	59158.6	43117.9	44318.7	49332.1	46661.8	48830.6	35345	78313	82848.9	66360.8	78819.6	58282	49754.6	42294.9	42531.2	43244.7	27902.1	38903.9	39924	61062.6	60956.8	62859.9
[truncated: 1,354 more rows]

## Sheet: Table S2
Table S2. Detailed classification information of metabolites detected in ADCs, AFCs, WDCs, and WFCs.
Superclass	Class	Subclass	Number
[truncated: 330 more rows]

## Sheet: Table S3
Table S3. Details of the differential metabolites detected between WFCs and WDCs.
[truncated: 204 more rows]

[truncated: 3 more sheets: Table S4, Table S5, Table S6]
